# Supplementary material for: Comprehensive genome-wide analysis for the safety assessment of microbial biostimulants in agricultural applications
Source: Microb Genom. 2025 Apr 28;11(4):001391. doi: 10.1099/mgen.0.001391 (PMC12038027; doi:10.1099/mgen.0.001391)
Supplement: Uncited Supplementary Material 2. [file mgen-11-01391-s002.xlsx]

## Sheet: Table S1
Table S1. Comprehensive list of bacterial genomes analyzed in this study, including 1,691 genomes, of which 1,325 belong to Qualified Presumption of Safety (QPS) species and 366 to non-QPS species. The table provides strain names, accession numbers,
and ANI values relative to their respective reference strains. QPS genomes include Rhodopseudomonas palustris (35), Priestia megaterium (400), and Bacillus velezensis (890), while non-QPS genomes include Arthrobacter spp. (200), Azotobacter spp. (31)
, Azospirillum spp. (88), and Herbaspirillum spp. (47). QPS genomes flagged in red indicate an ANI score <95 or duplicate entries and were subsequently removed. In contrast, non-QPS genomes were flagged in red only if they were
duplicates or had quality issues in the NCBI database and were also removed.
QPS TAXA					NON-QPS TAXA
Taxonomy	Strain	Type strain	NCBIaccessionnumber		Taxonomy	Strain	Type strain	NCBI accessionnumber	ANI vs Type Strain	Taxonomy adjustments (ANI%)	ANI vs Reassigned Type Strain
Bacillus velezensis	FZB42	✓	GCA_000015785.1		Arthrobacter agilis	TMP24	✓	GCA_028736055.1	100
Bacillus velezensis	EPS2017		GCA_000786145.2		Arthrobacter agilis	4042		GCA_002157565.1	97.5993
Bacillus velezensis	EPS2017_01		GCA_000786145.1		Arthrobacter agilis	CCM 2390		GCA_042646785.1	97.6488
Bacillus velezensis	JS25R		GCA_000769555.1		Arthrobacter agilis	CGMCC 1.15723		GCA_002927255.1	97.6454
Bacillus velezensis	NKYL29		GCA_000740715.1		Arthrobacter agilis	DSM 20550		GCA_006494655.1	97.5906
Bacillus velezensis	W2		GCA_000732055.1		Arthrobacter agilis	NCTC2676_1		GCA_900631605.1	97.576
Bacillus velezensis	SQR9		GCA_000685725.1		Arthrobacter agilis	UMCV2		GCA_002953615.1	<95	Arthrobacter sp.
Bacillus velezensis	AH159-1		GCA_000612565.1		Arthrobacter agilis	W3I6		GCA_030816075.1	<95	Arthrobacter sp.
Bacillus velezensis	TrigoCor1448		GCA_000583065.1		Arthrobacter alkaliphilus	ZX_2022a	✓	GCA_021483235.1	100
Bacillus velezensis	SK19.001		GCA_000513755.1		Arthrobacter alpinus	A3	✓	GCA_000755585.2	100
Bacillus velezensis	GB03		GCA_000508125.2		Arthrobacter alpinus	AM8CRYO1		GCA_900626115.1	<95	Arthrobacter sp.
Bacillus velezensis	GB03_01		GCA_000508125.1		Arthrobacter alpinus	AM8CRYO2		GCA_900275615.1	<95	Arthrobacter sp.
Bacillus velezensis	NAU-B3		GCA_000493375.1		Arthrobacter alpinus	BP31		GCA_014281925.1	<95	Arthrobacter sp.
Bacillus velezensis	UCMB5113		GCA_000455585.1		Arthrobacter alpinus	DSM 22274		GCA_900105965.1	96.8746
Bacillus velezensis	UCMB-5033		GCA_000455565.1		Arthrobacter alpinus	ERGS4:06		GCA_001445575.1	<95	Arthrobacter sp.
Bacillus velezensis	ATCC12321		GCA_000410835.1		Arthrobacter alpinus	H160211		GCA_024137885.2	<95	Arthrobacter sp.
Bacillus velezensis	BL		GCA_000408925.1		Arthrobacter alpinus	R3.8		GCA_001294625.1	<95	Arthrobacter sp.
Bacillus velezensis	UCMB5036		GCA_000341875.1		Arthrobacter antioxidans	QL17	✓	GCA_023100725.1	100
Bacillus velezensis	AS43.3		GCA_000319475.1		Arthrobacter bambusae	3552	✓	GCA_040548885.1	100
Bacillus velezensis	M27		GCA_000299615.1		Arthrobacter bambusae	DP-A9		GCA_022606295.1	<95	Arthrobacter sp.
Bacillus velezensis	YAU B9601-Y2		GCA_000284395.1		Arthrobacter bambusae	DS1000		GCA_030812625.1	<95	Arthrobacter sp.
Bacillus velezensis	CAU B946		GCA_000283695.1		Arthrobacter bambusae	DS1006		GCA_030811675.1	<95	Arthrobacter sp.
Bacillus velezensis	YAU B9601-Y2		GCA_000262385.1		Arthrobacter bambusae	DS1008		GCA_030812695.1	<95	Arthrobacter sp.
Bacillus velezensis	NRRL B-4257		GCA_001461845.1		Arthrobacter bambusae	DS1014		GCA_030812655.1	<95	Arthrobacter sp.
Bacillus velezensis	KACC 18228		GCA_001461835.1		Arthrobacter bambusae	DS1016		GCA_030812725.1	<95	Arthrobacter sp.
Bacillus velezensis	NRRL B-41580		GCA_001461825.1		Arthrobacter bambusae	DS1091		GCA_030812755.1	<95	Arthrobacter sp.
Bacillus velezensis	NBIF-003		GCA_001440465.1		Arthrobacter bambusae	DS991		GCA_030812565.1	<95	Arthrobacter sp.
Bacillus velezensis	KCTC 13012		GCA_001267695.1		Arthrobacter bambusae	DS999		GCA_030812595.1	<95	Arthrobacter sp.
Bacillus velezensis	B26		GCA_001266825.1		Arthrobacter burdickii	IIF3SC-B10	✓	GCA_030433645.1	100
Bacillus velezensis	OB9		GCA_001266815.1		Arthrobacter bussei	KR32	✓	GCA_009377195.2	100
Bacillus velezensis	Co1-6		GCA_001175005.1		Arthrobacter caoxuetaonis	zg-Y324		GCA_020731005.1	99.0615
Bacillus velezensis	G341		GCA_001023595.1		Arthrobacter caoxuetaonis	zg-Y453	✓	GCA_023921125.1	100
Bacillus velezensis	YJ11-1-4		GCA_000988345.1		Arthrobacter caoxuetaonis	zg-Y453		GCA_020731485.1	removed
Bacillus velezensis	JJ-D34		GCA_000987825.1		Arthrobacter castelli	DSM 16402	✓	GCA_000430705.1	100
Bacillus velezensis	NJN-6		GCA_000973585.1		Arthrobacter cavernae	PO-11	✓	GCA_017368795.1	100
Bacillus velezensis	L-S60		GCA_000973485.1		Arthrobacter celericrescens	NEAU-SA2	✓	GCA_003614925.1	100
Bacillus velezensis	KACC 13105		GCA_000960265.2		Arthrobacter cheniae	Hz2	✓	GCA_003602275.1	100
Bacillus velezensis	KACC 13105_01		GCA_000960265.1		Arthrobacter citreus	DSM 20133	✓	GCA_009192745.1	100
Bacillus velezensis	GR4-5		GCA_000934885.1		Arthrobacter citreus	DSM 15046		GCA_029023805.1	99.9899
Bacillus velezensis	AP183		GCA_000875875.2		Arthrobacter citreus	EINP1		GCA_038405225.1	<95	Arthrobacter sp.
Bacillus velezensis	AP183_01		GCA_000875875.1		Arthrobacter citreus	JCM 1331		GCA_039535055.1	<95	Arthrobacter gandavensis	99.9832
Bacillus velezensis	L-H15		GCA_000833005.1		Arthrobacter citreus	JCM 1331		GCA_042429235.1	removed
Bacillus velezensis	LPL-K103		GCA_000815275.2		Arthrobacter citreus	NPDC057920		GCA_042887705.1	98.815
Bacillus velezensis	LPL-K103_01		GCA_000815275.1		Arthrobacter citreus	NPDC087587		GCA_044743715.1	99.0938
Bacillus velezensis	FZB42		GCA_000015785.2		Arthrobacter crusticola	SLN-3	✓	GCA_004357995.1	100
Bacillus velezensis	FKM10		GCA_001469675.1		Arthrobacter cryoconiti	CGMCC 1.10698		GCA_042651195.1	99.9855
Bacillus velezensis	RC218		GCA_001517185.1		Arthrobacter cryoconiti	Cr6-08	✓	GCA_020905375.1	100
Bacillus velezensis	B25		GCA_001536925.1		Arthrobacter cryoconiti	JCM 18953		GCA_039544325.1	99.9839
Bacillus velezensis	CC09_01		GCA_001593395.1		Arthrobacter crystallopoietes	DSM 20117	✓	GCA_002849715.1	100
Bacillus velezensis	CC09		GCA_001593395.2		Arthrobacter crystallopoietes	BAB-32		GCA_000328305.2	<95	Arthrobacter sp.
Bacillus velezensis	SB1216		GCA_001634675.1		Arthrobacter crystallopoietes	DSM 20117		GCA_900100805.1	removed
Bacillus velezensis	K26		GCA_001639945.1		Arthrobacter crystallopoietes	NT16		GCA_017603825.1	<95	Arthrobacter sp.
Bacillus velezensis	AP214		GCA_001647945.1		Arthrobacter crystallopoietes	PCD-1		GCA_006148815.1	<95	Arthrobacter sp.
Bacillus velezensis	AP194		GCA_001647965.1		Arthrobacter cupressi	CGMCC 1.10783		GCA_900099975.1	99.9946
Bacillus velezensis	SRCM100731		GCA_001672595.1		Arthrobacter cupressi	DSM 24664	✓	GCA_013409905.1	100
Bacillus velezensis	S3-1		GCA_001685645.1		Arthrobacter deserti	CGMCC 1.15091	✓	GCA_012395865.1	100
Bacillus velezensis	SRCM100730		GCA_001687195.1		Arthrobacter dokdonellae	DCT5	✓	GCA_003268655.1	100
Bacillus velezensis	LS69		GCA_001687745.1		Arthrobacter echini	AM23	✓	GCA_004803505.1	100
Bacillus velezensis	V4		GCA_001692115.1		Arthrobacter echini	P9		GCA_008107445.1	<95	Arthrobacter sp.
Bacillus velezensis	CFSAN034338		GCA_001709045.1		Arthrobacter flavus	JCM 11496	✓	GCA_039526005.1	100
Bacillus velezensis	CFSAN034339		GCA_001709055.1		Arthrobacter flavus	ICMP 2826		GCA_042681665.1	99.9964
Bacillus velezensis	CFSAN034340		GCA_001709115.1		Arthrobacter frigidicola	MDT2-14	✓	GCA_003602285.1	100
Bacillus velezensis	HJ18-4		GCA_001723375.1		Arthrobacter gallicola	Sa2CUA1	✓	GCA_014836775.1	100
Bacillus velezensis	M75		GCA_001723585.1		Arthrobacter gandavensis	JCM 13316	✓	GCA_009192735.1	100
Bacillus velezensis	KD1_01		GCA_001752685.1		Arthrobacter gandavensis	JCM 13316		GCA_039528575.1	<95	Arthrobacter citreus	99.991
Bacillus velezensis	KD1		GCA_001752685.2		Arthrobacter gandavensis	SR10_MTCC 25325		GCA_015355785.1	<95	Arthrobacter sp.
Bacillus velezensis	SYBC H47		GCA_001854345.1		Arthrobacter gengyunqii	zg-Y786		GCA_020730975.1	98.2743
Bacillus velezensis	9912D		GCA_001857985.1		Arthrobacter gengyunqii	zg-Y809	✓	GCA_023022985.1	100
Bacillus velezensis	BS89		GCA_002002555.1		Arthrobacter gengyunqii	zg-Y809		GCA_020731445.1	removed
Bacillus velezensis	GH1-13		GCA_002005345.1		Arthrobacter ginkgonis	JCM 30742	✓	GCA_039540195.1	100
Bacillus velezensis	sx01604		GCA_002057535.1		Arthrobacter ginsengisoli	BE167	✓	GCA_031456935.1	100
Bacillus velezensis	2A-2B		GCA_002071595.1		Arthrobacter glacialis	HLT2-12-2		GCA_002909445.1	99.2635
Bacillus velezensis	JTYP2		GCA_002072695.1		Arthrobacter glacialis	TMN-18	✓	GCA_002909415.1	100
Bacillus velezensis	OEE1		GCA_002082365.1		Arthrobacter globiformis	NBRC 12137	✓	GCA_000238915.2	100
Bacillus velezensis	SSBW-18		GCA_002082375.1		Arthrobacter globiformis	2973		GCA_030803685.1	<95	Arthrobacter ipis	96.4821
Bacillus velezensis	SSBW-2		GCA_002082415.1		Arthrobacter globiformis	2PR		GCA_002189495.1	<95	Arthrobacter sp.
Bacillus velezensis	SSBW-10		GCA_002082435.1		Arthrobacter globiformis	CNM05		GCA_046536215.1	<95	Arthrobacter sp.
Bacillus velezensis	SSBW-19		GCA_002082455.1		Arthrobacter globiformis	mrc11		GCA_003261175.1	<95	Arthrobacter sp.
Bacillus velezensis	SSBW-8		GCA_002082465.1		Arthrobacter globiformis	V3I9		GCA_030817195.1	<95	Arthrobacter sp.
Bacillus velezensis	9D-6		GCA_002105595.1		Arthrobacter globiformis	V4I26		GCA_030818015.1	<95	Arthrobacter sp.
Bacillus velezensis	CBMB205		GCA_002117165.1		Arthrobacter globiformis	W2I3		GCA_030815865.1	<95	Arthrobacter sp.
Bacillus velezensis	NB91		GCA_002154115.1		Arthrobacter gyeryongensis	JCM 18514	✓	GCA_039543785.1	100
Bacillus velezensis	ZL918		GCA_002157265.1		Arthrobacter halodurans	DSM 21081	✓	GCA_041877255.1	100
Bacillus velezensis	GB1		GCA_002165455.1		Arthrobacter hankyongi	I2-34	✓	GCA_022012395.1	100
Bacillus velezensis	GQJK49		GCA_002192235.1		Arthrobacter horti	YJM1	✓	GCA_030731045.1	100
Bacillus velezensis	SRCM100072		GCA_002201935.1		Arthrobacter humicola	53		GCA_022803015.1	<95	Arthrobacter sp.
Bacillus velezensis	SRCM101413		GCA_002201975.1		Arthrobacter humicola	JCM 15921	✓	GCA_039531445.1	100
Bacillus velezensis	NWUMFk_BS10.5		GCA_002204665.1		Arthrobacter ipis	IA7	✓	GCA_014694315.1	100
Bacillus velezensis	T20E-257		GCA_002205715.1		Arthrobacter jiangjiafuii	zg-ZUI100		GCA_017898105.1	98.2499
Bacillus velezensis	157		GCA_002216755.1		Arthrobacter jiangjiafuii	zg-ZUI227	✓	GCA_018622995.1	100
Bacillus velezensis	TB1501		GCA_002237515.1		Arthrobacter jiangjiafuii	zg-ZUI227		GCA_017898065.1	99.9988
Bacillus velezensis	NJAU-Z9		GCA_002238395.1		Arthrobacter jinronghuae	zg-Y826		GCA_024385545.1	98.508
Bacillus velezensis	SCDB 291_01		GCA_002243325.1		Arthrobacter jinronghuae	zg-Y859	✓	GCA_025244825.1	100
Bacillus velezensis	SCDB 291		GCA_002243325.2		Arthrobacter jinronghuae	zg-Y859		GCA_024385405.1	99.9978
Bacillus velezensis	C2		GCA_002245385.1		Arthrobacter koreensis	L_E1_T20_B_bin.85		GCA_029239215.1	99.2609
Bacillus velezensis	3A-25B		GCA_002269705.1		Arthrobacter koreensis	5J12A		GCA_001373495.1	99.0379
Bacillus velezensis	7899		GCA_002271355.1		Arthrobacter koreensis	DL		GCA_025665275.1	98.7443
Bacillus velezensis	7551-2		GCA_002271515.1		Arthrobacter koreensis	DSM 16760	✓	GCA_009193255.1	100
Bacillus velezensis	7751-1		GCA_002272285.1		Arthrobacter koreensis	Gar CS 10		GCA_035792275.1	>95	Arthrobacter sp.
Bacillus velezensis	7586-G		GCA_002272465.1		Arthrobacter koreensis	Gar NS 3		GCA_035792235.1	98.7015
Bacillus velezensis	7537-G2		GCA_002272565.1		Arthrobacter koreensis	JCM 12361		GCA_039527625.1	99.9869
Bacillus velezensis	GF610		GCA_002276265.1		Arthrobacter koreensis	NPDC056645		GCA_042792195.1	98.7568
Bacillus velezensis	J01		GCA_002290045.1		Arthrobacter koreensis	NPDC057368		GCA_042668345.1	98.8012
Bacillus velezensis	SCGB 1		GCA_002310315.1		Arthrobacter koreensis	NPDC058028		GCA_042885935.1	98.7276
Bacillus velezensis	SCGB 574		GCA_002327165.1		Arthrobacter koreensis	NPDC058034		GCA_042885795.1	98.7471
Bacillus velezensis	LABIM40		GCA_002556565.1		Arthrobacter koreensis	NPDC058044		GCA_042885575.1	98.5838
Bacillus velezensis	L-1		GCA_002688525.1		Arthrobacter koreensis	NPDC087523		GCA_044743985.1	99.0593
Bacillus velezensis	NKG-1		GCA_002741705.1		Arthrobacter liuii	CGMCC 1.12778	✓	GCA_014639275.1	100
Bacillus velezensis	B5		GCA_002747285.1		Arthrobacter liuii	CGMCC 1.12778		GCA_042433935.1	removed
Bacillus velezensis	FTC01		GCA_002751885.1		Arthrobacter livingstonensis	LI2	✓	GCA_003219815.1	100
Bacillus velezensis	ATR2		GCA_002761535.1		Arthrobacter luteolus	DSM 13067	✓	GCA_008973725.1	100
Bacillus velezensis	OSY-S3		GCA_002763555.1		Arthrobacter luteolus	KNS-306		GCA_044801315.1	>95	Arthrobacter sp.
Bacillus velezensis	TJ02		GCA_002764075.1		Arthrobacter luteolus	NBRC 107841		GCA_001552075.1	99.9977
Bacillus velezensis	AGVL-005		GCA_002795885.1		Arthrobacter mangrovi	NBRC 112813	✓	GCA_026011795.1	100
Bacillus velezensis	CN026		GCA_002796465.1		Arthrobacter methylotrophus	JCM 13519	✓	GCA_039539965.1	100
Bacillus velezensis	MRC 16791		GCA_002803375.1		Arthrobacter methylotrophus	JCM 13519		GCA_042429045.1	removed
Bacillus velezensis	PG12		GCA_002835205.1		Arthrobacter mobilis	E918	✓	GCA_012395835.1	100
Bacillus velezensis	Lzh-a42		GCA_002844125.1		Arthrobacter nanjingensis	A33	✓	GCA_038405295.1	100
Bacillus velezensis	CMT-6		GCA_002845365.1		Arthrobacter nitrophenolicus	RYTS.RCD		GCA_045833485.1	98.7969
Bacillus velezensis	GFP-2		GCA_002850475.1		Arthrobacter nitrophenolicus	S-A1		GCA_004358765.1	97.2173
Bacillus velezensis	10075		GCA_002893845.1		Arthrobacter nitrophenolicus	SJCon	✓	GCA_000332815.1	100
Bacillus velezensis	JW		GCA_002909615.1		Arthrobacter nitrophenolicus	SJCon		GCA_040546185.1	removed
Bacillus velezensis	B6		GCA_002916875.1		Arthrobacter oryzae	DSM 25586	✓	GCA_003634095.1	100
Bacillus velezensis	ASM294373v1		GCA_002943735.1		Arthrobacter oryzae	ant_bin.72		GCA_046590055.1	>95	Arthrobacter sp.
Bacillus velezensis	DKU_NT_04		GCA_002944585.1		Arthrobacter oryzae	AO2021		GCA_030718995.1	>95	Arthrobacter sp.
Bacillus velezensis	CGMCC 11640		GCA_002968415.1		Arthrobacter oryzae	CC159		GCA_030812315.1	>95	Arthrobacter sp.
Bacillus velezensis	VCC-2003		GCA_002993245.1		Arthrobacter oryzae	CC200		GCA_030812355.1	>95	Arthrobacter sp.
Bacillus velezensis	DJFZ40		GCA_002998885.1		Arthrobacter oryzae	CC26		GCA_031454875.1	>95	Arthrobacter sp.
Bacillus velezensis	GBSW11		GCA_002998915.1		Arthrobacter oryzae	cluster1_bin.371		GCA_039916345.1	>95	Arthrobacter sp.
Bacillus velezensis	PEBA20		GCA_003012025.1		Arthrobacter oryzae	RIT_GXS27		GCA_037911235.1	>95	Arthrobacter sp.
Bacillus velezensis	DR-08		GCA_003045165.1		Arthrobacter oryzae	TNB02		GCA_003725815.1	>95	Arthrobacter sp.
Bacillus velezensis	J7-1		GCA_003047005.1		Arthrobacter parietis	JCM 14917	✓	GCA_039530425.1	100
Bacillus velezensis	08-2		GCA_003047025.1		Arthrobacter pascens	CC187	✓	GCA_031454935.1	100
Bacillus velezensis	131-4		GCA_003047045.1		Arthrobacter pascens	BP_164		GCA_030841235.1	96.5146
Bacillus velezensis	FS001		GCA_003058025.1		Arthrobacter pascens	DSM 20545		GCA_017052465.1	98.7198
Bacillus velezensis	GYL4		GCA_003071465.1		Arthrobacter pascens	JCM 11606		GCA_039526125.1	98.7063
Bacillus velezensis	QST713		GCA_003073255.1		Arthrobacter pascens	V4I24		GCA_030815585.1	>95	Arthrobacter sp.
Bacillus velezensis	LDO2		GCA_003073455.1		Arthrobacter pascens	W1I14		GCA_030816475.1	>95	Arthrobacter sp.
Bacillus velezensis	BS-37		GCA_003076535.1		Arthrobacter pigmenti	DSM 16403	✓	GCA_011927905.1	100
Bacillus velezensis	Hx05_01		GCA_003150855.1		Arthrobacter pityocampae	Tp2	✓	GCA_002927275.1	100
Bacillus velezensis	Hx05		GCA_003150855.2		Arthrobacter pityocampae	HQB-464		GCA_043419515.1	96.4919
Bacillus velezensis	SGAir0473		GCA_003184945.1		Arthrobacter pityocampae	HQB-464		GCA_046717385.1	96.4919
Bacillus velezensis	W1		GCA_003265265.1		Arthrobacter polaris	C1-1	✓	GCA_021398215.1	100
Bacillus velezensis	MG33		GCA_003265765.1		Arthrobacter psychrochitiniphilus	CGMCC 1.6355		GCA_042430345.1	99.9969
Bacillus velezensis	MG43		GCA_003265825.1		Arthrobacter psychrochitiniphilus	DSM 23143	✓	GCA_013408645.1	100
Bacillus velezensis	DSYZ		GCA_003285085.1		Arthrobacter psychrochitiniphilus	GP3		GCA_003185915.1	99.9981
Bacillus velezensis	GF423		GCA_003321435.1		Arthrobacter psychrolactophilus	B7	✓	GCA_003219795.1	100
Bacillus velezensis	CHCC26801		GCA_003382355.1		Arthrobacter pullicola	Sa2BUA2	✓	GCA_014836875.1	100
Bacillus velezensis	B-4		GCA_003390415.1		Arthrobacter ramosus	JCM 1334	✓	GCA_039535095.1	100
Bacillus velezensis	CBMB205		GCA_003431885.1		Arthrobacter ramosus	JCM 1334		GCA_042429215.1	removed
Bacillus velezensis	K26		GCA_003432425.1		Arthrobacter ramosus	ZX_2022b		GCA_021483115.1	99.9952
Bacillus velezensis	OSY-GA1		GCA_003441635.1		Arthrobacter rhizosphaerae	CCNWLXL 1-35	✓	GCA_023062595.1	100
Bacillus velezensis	BIM B-439D		GCA_003546955.1		Arthrobacter rhombi	JCM 11678	✓	GCA_039526245.1	100
Bacillus velezensis	ZF2		GCA_003555525.1		Arthrobacter rhombi	B Ar 00.02		GCA_900163545.1	>95	Arthrobacter sp.
Bacillus velezensis	5RB		GCA_003568755.1		Arthrobacter rhombi	DSM 15838		GCA_041679285.1	99.9929
Bacillus velezensis	S141		GCA_003573875.1		Arthrobacter roseus	DSM 14508	✓	GCA_016907875.1	100
Bacillus velezensis	SK007		GCA_003583945.1		Arthrobacter roseus	JCM 11881		GCA_039526805.1	99.9955
Bacillus velezensis	JT3-1		GCA_003612755.1		Arthrobacter ruber	MDB1-42	✓	GCA_002954225.1	100
Bacillus velezensis	CS1.10S		GCA_003665175.1		Arthrobacter russicus	DSM 14555	✓	GCA_031454135.1	100
Bacillus velezensis	Bac57		GCA_003667745.1		Arthrobacter russicus	JCM 11414		GCA_039525785.1	99.9984
Bacillus velezensis	CE2		GCA_003704405.1		Arthrobacter saudimassiliensis	11W110	✓	GCA_900016675.1	100
Bacillus velezensis	NY12-2		GCA_003721475.1		Arthrobacter sedimenti	MIC A30	✓	GCA_011750795.2	100
Bacillus velezensis	1B-23		GCA_003854915.1		Arthrobacter sedimenti	PJ61		GCA_042652025.1	>95	Arthrobacter sp.
Bacillus velezensis	BCSo1		GCA_003855275.1		Arthrobacter silvisoli	NEAU-SA1	✓	GCA_003369445.1	100
Bacillus velezensis	MH25		GCA_003860445.1		Arthrobacter silviterrae	DSM 27180	✓	GCA_030813935.1	100
Bacillus velezensis	JK		GCA_003946895.1		Arthrobacter silviterrae	DSM 27180		GCA_011045165.1	removed
Bacillus velezensis	BE2		GCA_003986895.1		Arthrobacter stackebrandtii	CCM 2783		GCA_003217635.1	99.9829
Bacillus velezensis	FH17		GCA_003990425.1		Arthrobacter stackebrandtii	DSM 16005	✓	GCA_017876675.1	100
Bacillus velezensis	TH16		GCA_003990455.1		Arthrobacter subterraneus	NP_1H	✓	GCA_900099735.1	100
Bacillus velezensis	SB-9		GCA_004009895.1		Arthrobacter subterraneus	NPDC092023		GCA_044756125.1	97.0191
Bacillus velezensis	83		GCA_004101805.1		Arthrobacter sulfonylureivorans	S4-C24	✓	GCA_022637435.1	100
Bacillus velezensis	SRCM103639		GCA_004115935.1		Arthrobacter sulfonylureivorans	LAM7117		GCA_004000035.1	98.1099
Bacillus velezensis	P42		GCA_004118035.1		Arthrobacter sunyaminii	zg-ZUI10		GCA_017353435.1	98.4927
Bacillus velezensis	A6		GCA_004118065.1		Arthrobacter sunyaminii	zg-ZUI122	✓	GCA_018866305.1	100
Bacillus velezensis	SRCM103691		GCA_004119575.1		Arthrobacter sunyaminii	zg-ZUI122		GCA_017353495.1	removed
Bacillus velezensis	SRCM103788		GCA_004119735.1		Arthrobacter terrae	Z1-20	✓	GCA_015708085.1	100
Bacillus velezensis	SRCM103616		GCA_004119855.1		Arthrobacter terricola	JH1-1	✓	GCA_004354015.1	100
Bacillus velezensis	ZeaDK315Endobac16_01		GCA_004135455.1		Arthrobacter tumbae	DSM 16406	✓	GCA_016907495.1	100
Bacillus velezensis	ZeaDK315Endobac16		GCA_004135455.2		Arthrobacter ulcerisalmonis	aT11b	✓	GCA_900609065.1	100
Bacillus velezensis	A3		GCA_004294525.1		Arthrobacter ulcerisalmonis	CCM 8854		GCA_042676525.1	99.9327
Bacillus velezensis	ANSB01E		GCA_004329055.1		Arthrobacter ulcerisalmonis	CCM 8854		GCA_042679485.1	99.9816
Bacillus velezensis	UTB96		GCA_004331895.1		Arthrobacter ulcerisalmonis	W1I2		GCA_030823385.1	>95	Arthrobacter sp.
Bacillus velezensis	BUU 004		GCA_004337575.1		Arthrobacter vasquezii	EH-1B-1	✓	GCA_029455255.1	100
Bacillus velezensis	LB002		GCA_004337655.1		Arthrobacter wenxiniae	AETb3-4	✓	GCA_013376105.1	100
Bacillus velezensis	UUS-1		GCA_004378445.1		Arthrobacter woluwensis	DE0050		GCA_007682295.1	97.6186
Bacillus velezensis	LP16S		GCA_004798495.1		Arthrobacter woluwensis	DSM 10495		GCA_900105345.1	99.9838
Bacillus velezensis	ASM479956v1		GCA_004799565.1		Arthrobacter woluwensis	NBRC 107840	✓	GCA_001552095.1	100
Bacillus velezensis	SPB7		GCA_005518225.1		Arthrobacter woluwensis	NM-35		GCA_003024475.1	97.7412
Bacillus velezensis	YL1		GCA_005636205.1		Arthrobacter woluwensis	NPDC090526		GCA_044769145.1	96.4035
Bacillus velezensis	P34		GCA_005696395.1		Arthrobacter woluwensis	QTS		GCA_017579825.1	96.3954
Bacillus velezensis	Q2B1		GCA_005843905.1		Arthrobacter woluwensis	W4I2		GCA_030816155.1	>95	Arthrobacter sp.
Bacillus velezensis	WJH		GCA_006350975.1		Arthrobacter yangruifuii	208		GCA_007923395.1	97.5132
Bacillus velezensis	A35		GCA_006351595.1		Arthrobacter yangruifuii	785	✓	GCA_009192775.1	100
Bacillus velezensis	KT1		GCA_006351615.1		Arthrobacter zhangbolii	zg-Y411		GCA_020731045.1	98.7292
Bacillus velezensis	S1		GCA_006351625.1		Arthrobacter zhangbolii	zg-Y462	✓	GCA_022869865.1	100
Bacillus velezensis	TL7		GCA_006351665.1		Arthrobacter zhangbolii	zg-Y462		GCA_020731095.1	removed
Bacillus velezensis	A25		GCA_006351675.1		Arthrobacter zhaoguopingii	J391		GCA_009828595.1	99.0419
Bacillus velezensis	TK2		GCA_006351695.1		Arthrobacter zhaoguopingii	J915		GCA_009828605.1	100
Bacillus velezensis	S2		GCA_006351705.1		Arthrobacter zhaoxinii	zg-Y108		GCA_024385505.1	96.7718
Bacillus velezensis	ASM635172v1		GCA_006351725.1		Arthrobacter zhaoxinii	zg-Y815	✓	GCA_025244925.1	100
Bacillus velezensis	ASM635172v2		GCA_006351725.2		Azotobacter beijerinckii	DSM378	✓	GCA_900110885.1	100
Bacillus velezensis	UCMB5044		GCA_006489235.1		Azotobacter beijerinckii	DSM1041		GCA_900108965.1	98.04
Bacillus velezensis	UCMB5007		GCA_006489255.1		Azotobacter beijerinckii	DSM282		GCA_900112015.1	96.52
Bacillus velezensis	At1		GCA_006489275.1		Azotobacter beijerinckii	DSM373		GCA_900108885.1	98.09
Bacillus velezensis	WRN014		GCA_006965525.1		Azotobacter beijerinckii	SZUA-532		GCA_003251205.1	removed
Bacillus velezensis	LG37		GCA_006974185.1		Azotobacter beijerinckii	DSM381		GCA_900114395.1	96.46
Bacillus velezensis	JK		GCA_007655015.1		Azotobacter beijerinckii	AzbT		GCA_033100815.1	96.6
Bacillus velezensis	DE0573		GCA_007671905.1		Azotobacter chroococcum	B3	✓	GCA_002220155.1	100
Bacillus velezensis	DE0432		GCA_007672335.1		Azotobacter chroococcum	HR1		GCA_016406165.1	98.3
Bacillus velezensis	DE0372		GCA_007673335.1		Azotobacter chroococcum	NCIMB8003		GCA_000817975.1	97.38
Bacillus velezensis	DE0356		GCA_007673445.1		Azotobacter chroococcum	ATCC9043		GCA_004327905.1	97.22
Bacillus velezensis	DE0189		GCA_007678125.1		Azotobacter chroococcum	DSM2286		GCA_004339665.1	97.28
Bacillus velezensis	DE0321		GCA_007681135.1		Azotobacter chroococcum	P205		GCA_004327895.1	96.43
Bacillus velezensis	DE0311		GCA_007681175.1		Azotobacter chroococcum	W5		GCA_011470035.1	96.46
Bacillus velezensis	DE0214		GCA_007681655.1		Azotobacter chroococcum	P207		GCA_004327885.1	98.45
Bacillus velezensis	ASM768167v1		GCA_007681675.1		Azotobacter chroococcum	P204		GCA_004327955.1	98.32
Bacillus velezensis	DE0204		GCA_007681715.1		Azotobacter chroococcum	P208		GCA_005144545.1	98.04
Bacillus velezensis	DE0173		GCA_007681795.1		Azotobacter chroococcum	Shazo_A		GCA_036352635.1	96.22
Bacillus velezensis	DE0139		GCA_007681885.1		Azotobacter salinestris	KACC13899	✓	GCA_009363155.1	100
Bacillus velezensis	DE0095		GCA_007682065.1		Azotobacter salinestris	UC4318		GCA_040152065.1	95.95
Bacillus velezensis	DE0064		GCA_007682255.1		Azotobacter salinestris	UC4319		GCA_040152085.1	95.9
Bacillus velezensis	FUA2155		GCA_007844975.1		Azotobacter vinelandii	DJ	✓	GCA_000021045.1	100
Bacillus velezensis	Fad 94		GCA_007845055.1		Azotobacter vinelandii	DJ		GCA_036687375.1	removed
Bacillus velezensis	ONU 553		GCA_008244925.1		Azotobacter vinelandii	DJ		GCA_036687365.1	removed
Bacillus velezensis	SYP-B637		GCA_008367895.1		Azotobacter vinelandii	DJ		GCA_036687355.1	removed
Bacillus velezensis	FJAT-46737		GCA_008727675.1		Azotobacter vinelandii	AEIV		GCA_030506185.1	99.35
Bacillus velezensis	LC1		GCA_008802875.1		Azotobacter vinelandii	CA		GCA_000380335.1	99.9981
Bacillus velezensis	BPC6		GCA_009193045.1		Azotobacter vinelandii	CA6		GCA_000380365.1	99.9995
Bacillus velezensis	FJAT-52631		GCA_009362235.1		Azotobacter vinelandii	VKMB-1617		GCA_027922225.1	99.9922
Bacillus velezensis	AL7		GCA_009663035.1		Azotobacter vinelandii	DSM279		GCA_900119555.1	99.94
Bacillus velezensis	BvL03		GCA_009664145.1		Azotobacter vinelandii	NBRC13581		GCA_001571105.1	99.42
Bacillus velezensis	VRA_336g_f		GCA_009683055.1		Azospirillum aestuarii	YIMDDC1	✓	GCA_016632405.1	100
Bacillus velezensis	VRA_336g_n		GCA_009683125.1		Azospirillum agricola	R1C	✓	GCA_020005195.1	100
Bacillus velezensis	VRA_517_n		GCA_009683155.1		Azospirillum agricola	CC-HIH038		GCA_017876095.1	96.8241
Bacillus velezensis	GA1		GCA_009734085.1		Azospirillum argentinense	Az39	✓	GCA_000632475.2	100
Bacillus velezensis	HN-Q-8		GCA_009738165.1		Azospirillum argentinense	MTCC4035		GCA_005222165.1	97.0005
Bacillus velezensis	G3		GCA_009768905.1		Azospirillum argentinense	MTCC4036		GCA_005222185.1	97.1278
Bacillus velezensis	BA-26		GCA_009789615.1		Azospirillum argentinense	REC3		GCA_002895265.1	99.0685
Bacillus velezensis	FJAT-45028		GCA_009834085.1		Azospirillum argentinense	Az19		GCA_008369925.1	98.4996
Bacillus velezensis	DH8043		GCA_009856975.1		Azospirillum argentinense	UC4320		GCA_040152045.1	98.4212
Bacillus velezensis	SRCM102755		GCA_009913295.1		Azospirillum argentinense	UC4321		GCA_040152005.1	95.2057
Bacillus velezensis	SRCM102741		GCA_009913315.1		Azospirillum argentinense	BR11975		GCA_016622125.1	98.3698
Bacillus velezensis	SRCM102742		GCA_009913335.1		Azospirillum baldaniorum	Sp245	✓	GCA_003119195.2	100
Bacillus velezensis	SRCM102743		GCA_009913355.1		Azospirillum baldaniorum	BR12001		GCA_007827765.1	98.63
Bacillus velezensis	SRCM102744		GCA_009913375.1		Azospirillum baldaniorum	Sp245		GCA_000237365.1	removed
Bacillus velezensis	SRCM102746		GCA_009913475.1		Azospirillum baldaniorum	Vi22		GCA_013341015.1	98.63
Bacillus velezensis	SRCM102747		GCA_009913495.1		Azospirillum brasilense	Sp7	✓	GCA_007827425.1	100
Bacillus velezensis	SRCM102752		GCA_009914135.1		Azospirillum brasilense	2A1		GCA_002245955.1	< 95.00	Azospirillum tabaci	97.4722
Bacillus velezensis	SRCM101368		GCA_009914175.1		Azospirillum brasilense	Ab-V5		GCA_002940725.1	99.9931		95.03
Bacillus velezensis	CACC 316		GCA_009931675.1		Azospirillum brasilense	Ab-V6		GCA_002940755.1	99.95
Bacillus velezensis	33-4		GCA_009935125.1		Azospirillum brasilense	HAMBI3172		GCA_003349955.1	< 95.00	Azospirillum argentinense	95.2529
Bacillus velezensis	32-3		GCA_009935175.1		Azospirillum brasilense	SR80		GCA_003584185.1	99.9947
Bacillus velezensis	29-1		GCA_009935255.1		Azospirillum brasilense	MTCC4038		GCA_005222145.1	99.9936
Bacillus velezensis	27-5		GCA_009935295.1		Azospirillum brasilense	MTCC4039		GCA_005222205.1	>95	Azospirillum baldaniorum	95.031
Bacillus velezensis	24-5		GCA_009935345.1		Azospirillum brasilense	V6		GCA_002027445.1	99.9938
Bacillus velezensis	27-6		GCA_009935375.1		Azospirillum brasilense	BR11026		GCA_007827795.1	>95	Azospirillum aestuarii	98.9727
Bacillus velezensis	24-2		GCA_009935395.1		Azospirillum brasilense	BR11650		GCA_007827815.1	>95	Azospirillum sp.
Bacillus velezensis	21-2		GCA_009935455.1		Azospirillum brasilense	S2_003_000_R2_10		GCA_003243305.1	removed
Bacillus velezensis	18-5		GCA_009935495.1		Azospirillum brasilense	S2_012_000_R2_79		GCA_003241095.1	removed
Bacillus velezensis	K1		GCA_009996865.1		Azospirillum brasilense	S2_006_000_R2_60		GCA_003241645.1	removed
Bacillus velezensis	20-2		GCA_010580625.1		Azospirillum brasilense	BR11005		GCA_007827915.1	>95	Azospirillum baldaniorum	99.9969
Bacillus velezensis	TNW2(2019)		GCA_010614685.1		Azospirillum brasilense	BR11002		GCA_007828115.1	99.96
Bacillus velezensis	TNC2(2019)		GCA_010614765.1		Azospirillum brasilense	BR11796		GCA_007828645.1	>95	Azospirillum sp.
Bacillus velezensis	HU-91		GCA_010671715.1		Azospirillum brasilense	Cd		GCA_008274965.1	99.94
Bacillus velezensis	LPL061		GCA_011032725.1		Azospirillum brasilense	ATCC49958		GCA_008365405.1	>95	Azospirillum sp.
Bacillus velezensis	FZ06		GCA_011043745.1		Azospirillum brasilense	BR11649		GCA_013340915.1	98.56
Bacillus velezensis	UB2017		GCA_011100445.1		Azospirillum brasilense	BR11017		GCA_013340975.1	99.94
Bacillus velezensis	BTS-4		GCA_011317125.1		Azospirillum brasilense	BR11019		GCA_013340985.1	98.1179
Bacillus velezensis	BTLK6A		GCA_011421515.1		Azospirillum brasilense	BR11669		GCA_016622085.1	< 95.00	Azospirillum aestuarii	98.9298
Bacillus velezensis	E68		GCA_011756385.1		Azospirillum brasilense	BR11138		GCA_016622105.1	< 95.00	Azospirillum sp.
Bacillus velezensis	BIM B-1312D		GCA_011769925.1		Azospirillum brasilense	D7		GCA_016652835.1	< 95.00	Azospirillum argentinense	98.9131
Bacillus velezensis	S4		GCA_011784665.1		Azospirillum brasilense	2020WEIHUA_K		GCA_022023855.1	< 95.00	Azospirillum baldaniorum	95.404
Bacillus velezensis	Htq6		GCA_012226065.1		Azospirillum brasilense	JLH21		GCA_024178045.1	99.9955
Bacillus velezensis	BY6		GCA_012275165.1		Azospirillum brasilense	FP2		GCA_033549865.1	99.9921
Bacillus velezensis	UCMB5140		GCA_012647845.1		Azospirillum brasilense	FP10		GCA_033549885.1	99.9924
Bacillus velezensis	WCA-380-WT-2A1		GCA_012844135.1		Azospirillum brasilense	Hm053		GCA_033549905.1	99.9924
Bacillus velezensis	SPL51		GCA_012935315.1		Azospirillum brasilense	ATCC29145		GCA_033842335.1	99.9955
Bacillus velezensis	B15		GCA_012972775.1		Azospirillum brasilense	Sp 7		GCA_008274945.1	removed
Bacillus velezensis	B64a		GCA_012972785.1		Azospirillum brasilense	Sp 7		GCA_001315015.1	removed
Bacillus velezensis	EN01		GCA_013122275.1		Azospirillum brasilense	FP2		GCA_000404045.1	removed
Bacillus velezensis	PJRB2		GCA_013131655.1		Azospirillum brasilense	Sp 7		GCA_002027385.1	removed
Bacillus velezensis	A2		GCA_013201135.1		Azospirillum canadense	DS2	✓	GCA_025961225.1	100
Bacillus velezensis	B268		GCA_013201465.1		Azospirillum cavernae	K2W22B-5	✓	GCA_003590795.1	100
Bacillus velezensis	CRN 23		GCA_013266865.1		Azospirillum doebereinerae	GSF71	✓	GCA_003989665.1	100
Bacillus velezensis	CRN 2		GCA_013267055.1		Azospirillum doebereinerae	BF-21-2S		GCA_022214805.1	99.2
Bacillus velezensis	CP5.2		GCA_013284475.1		Azospirillum endophyticum	YIMB02556	✓	GCA_016595245.1	100
Bacillus velezensis	CP7.1A		GCA_013284545.1		Azospirillum fermentarium	CC-LY743	✓	GCA_025961205.1	100
Bacillus velezensis	CP7.1C		GCA_013284555.1		Azospirillum formosense	Nfb7	✓	GCA_019780885.1	100
Bacillus velezensis	CP6		GCA_013284575.1		Azospirillum formosense	JCM17639		GCA_039538445.1	99.99
Bacillus velezensis	DP2.2B		GCA_013284585.1		Azospirillum formosense	CC-NFb-7		GCA_013340925.1	99.97
Bacillus velezensis	CP7.2A		GCA_013284625.1		Azospirillum formosense	UWAZO		GCA_040500525.1	< 95.00	Azospirillum sp.
Bacillus velezensis	DP1.3B		GCA_013284635.1		Azospirillum griseum	L-25-5w-1	✓	GCA_003966125.1	100
Bacillus velezensis	HD2.2		GCA_013284655.1		Azospirillum halopraeferens	DSM3675	✓	GCA_000429625.1	100
Bacillus velezensis	HD1.1		GCA_013284685.1		Azospirillum humicireducens	SgZ-5	✓	GCA_001639105.2	100
Bacillus velezensis	HD2.5		GCA_013284695.1		Azospirillum isscasi	C340-1	✓	GCA_030849505.1	100
Bacillus velezensis	HD3.1B		GCA_013284725.1		Azospirillum lipoferum	59b	✓	GCA_008364955.1	100
Bacillus velezensis	HD5.2A		GCA_013284745.1		Azospirillum lipoferum	4B		GCA_000283655.1	< 95.00	Azospirillum sp.
Bacillus velezensis	HD5.1		GCA_013284765.1		Azospirillum lipoferum	R1C		GCA_900177475.1	removed
Bacillus velezensis	BT2.1		GCA_013284775.1		Azospirillum lipoferum	Sp59b		GCA_024170005.1	99.99
Bacillus velezensis	BT2.4_01		GCA_013284785.1		Azospirillum melinis	TMCY0552	✓	GCA_013340935.1	100
Bacillus velezensis	BT2.4		GCA_013284785.2		Azospirillum melinis	TMCY0552		GCA_017876055.1	removed
Bacillus velezensis	OL1.1		GCA_013284825.1		Azospirillum oleiclasticum	RWY-5-1-1	✓	GCA_013423485.1	100
Bacillus velezensis	EG5.1A		GCA_013285045.1		Azospirillum oleiclasticum	ROY-1-1-2		GCA_013423495.1	99.98
Bacillus velezensis	OR2.1		GCA_013285055.1		Azospirillum oryzae	KACC14407	✓	GCA_013347285.1	100
Bacillus velezensis	BP1.2A_01		GCA_013285085.1		Azospirillum oryzae	COC8		GCA_008364795.1	99.99
Bacillus velezensis	BP1.2A		GCA_013285085.2		Azospirillum oryzae	NBRC102291		GCA_030160695.1	99.99
Bacillus velezensis	MR2.1A		GCA_013285105.1		Azospirillum oryzae	A2P		GCA_900177515.1	< 95.00	Azospirillum sp.
Bacillus velezensis	KKLW		GCA_013348705.1		Azospirillum palustre	B2	✓	GCA_002573965.1	100
Bacillus velezensis	WLYS23		GCA_013367755.1		Azospirillum picis	DSM19922	✓	GCA_030814895.1	100
Bacillus velezensis	AMB-Y1		GCA_013369475.1		Azospirillum picis	IMMIBTAR-3		GCA_017876115.1	99.99
Bacillus velezensis	LABIM22_01		GCA_013401395.1		Azospirillum ramasamyi	M2T2B2	✓	GCA_003233655.1	100
Bacillus velezensis	LABIM22		GCA_013401395.2		Azospirillum rugosum	DSM19657	✓	GCA_030814845.1	100
Bacillus velezensis	BIOMA BV10		GCA_013694265.1		Azospirillum rugosum	IMMIBAFH-6		GCA_017876155.1	99.99
Bacillus velezensis	K01		GCA_013701805.1		Azospirillum soli	CC-LY788	✓	GCA_017876165.1	100
Bacillus velezensis	MV2		GCA_013875015.1		Azospirillum tabaci	W712	✓	GCA_014596085.1	100
Bacillus velezensis	ASM1404647v1		GCA_014046475.1		Azospirillum thermophilum	CFH70021	✓	GCA_003130795.1	100
Bacillus velezensis	JSRB 166		GCA_014048285.1		Azospirillum thiophilum	BV-S	✓	GCA_001305595.1	100
Bacillus velezensis	JSRB 08		GCA_014048385.1		Azospirillum thiophilum	DSM21654		GCA_000960825.1	99.99
Bacillus velezensis	Pm9		GCA_014117505.1		Azospirillum thiophilum	JJ-ME9A6		GCA_943371305.1	96.19
Bacillus velezensis	NST6_01		GCA_014180705.1		Herbaspirillum aquaticum	IEH4430	✓	GCA_002213425.1	100
Bacillus velezensis	NST6		GCA_014180705.2		Herbaspirillum aquaticum	KLS-1		GCA_030140565.1	98.57
Bacillus velezensis	S00166		GCA_014204475.1		Herbaspirillum autotrophicum	IAM14942	✓	GCA_001189915.1	100
Bacillus velezensis	HAB-2		GCA_014211995.1		Herbaspirillum camelliae	WT00C	✓	GCA_001929405.1	100
Bacillus velezensis	X-Bio_1		GCA_014230015.1		Herbaspirillum chlorophenolicum	NBRC102525	✓	GCA_001571165.1	100
Bacillus velezensis	YB-130		GCA_014358035.1		Herbaspirillum chlorophenolicum	CPW301		GCA_001189955.1	99.98
Bacillus velezensis	CLA178		GCA_014495825.1		Herbaspirillum frisingense	GSF30	✓	GCA_000300975.2	100
Bacillus velezensis	ZF145		GCA_014622705.1		Herbaspirillum frisingense	IAC152		GCA_014171515.1	97.42
Bacillus velezensis	AK-0		GCA_014706595.1		Herbaspirillum frisingense	AU14559		GCA_021399035.1	97.42
Bacillus velezensis	Y4_39		GCA_014764325.1		Herbaspirillum frisingense	596		GCA_031455215.1	97.43
Bacillus velezensis	BSC16a		GCA_014841075.1		Herbaspirillum frisingense	DBSCAN		GCA_009914615.1	< 95.00	Herbaspirillum sp.
Bacillus velezensis	DH82		GCA_014842935.1		Herbaspirillum hiltneri	N3	✓	GCA_001267925.1	100
Bacillus velezensis	GY65		GCA_014961825.1		Herbaspirillum huttiense	NFYY53159	✓	GCA_004367745.1	100
Bacillus velezensis	LF01		GCA_015239615.1		Herbaspirillum huttiense	ZXN111		GCA_024930265.1	96.97
Bacillus velezensis	KMU01		GCA_015277495.1		Herbaspirillum huttiense	IAM15032		GCA_000478365.1	97.06
Bacillus velezensis	DTU001		GCA_015291865.1		Herbaspirillum huttiense	LMG2199		GCA_039615355.1	97.52
Bacillus velezensis	QC-J		GCA_015354255.1		Herbaspirillum huttiense	G21-1742		GCA_031583655.1	96.93
Bacillus velezensis	FIO1408		GCA_015732475.1		Herbaspirillum huttiense	NC40101		GCA_039605555.1	96.87
Bacillus velezensis	EB14		GCA_015992445.1		Herbaspirillum huttiense	F1		GCA_031845285.1	97.43
Bacillus velezensis	ZBG17		GCA_016019865.1		Herbaspirillum huttiense	SE1		GCA_031583705.1	97.47
Bacillus velezensis	LBUM1082		GCA_016065635.1		Herbaspirillum huttiense	SMAGNO93		GCA_039594575.1	97.4
Bacillus velezensis	VB7		GCA_016106735.1		Herbaspirillum huttiense	SMAGNO64		GCA_039595145.1	96.99
Bacillus velezensis	Mr12		GCA_016406185.1		Herbaspirillum huttiense	SCN18_30_10_14_R2_P_63_16		GCA_017307195.1	97.57
Bacillus velezensis	LBUM279		GCA_016415725.1		Herbaspirillum lusitanum	TQ07	✓	GCA_026127345.1	100
Bacillus velezensis	GUMT319		GCA_016766595.1		Herbaspirillum lusitanum	P6-12		GCA_000256565.1	98.56
Bacillus velezensis	Amfr20		GCA_016772005.1		Herbaspirillum rhizosphaerae	UMS-37	✓	GCA_001189965.1	100
Bacillus velezensis	Sf2		GCA_016772025.1		Herbaspirillum robiniae	AA6	✓	GCA_002025725.1	100
Bacillus velezensis	WSM-1		GCA_016801735.1		Herbaspirillum robiniae	HZ10		GCA_002213415.1	98.52
Bacillus velezensis	GUAL210		GCA_016834435.1		Herbaspirillum robiniae	C6C2		GCA_013359655.1	99.92
Bacillus velezensis	PEBA20		GCA_016859395.1		Herbaspirillum rubrisubalbicans	M1	✓	GCA_001483945.1	100
Bacillus velezensis	TB918		GCA_016888865.1		Herbaspirillum rubrisubalbicans	DSM11543		GCA_003719195.1	99.23
Bacillus velezensis	S3		GCA_016901175.1		Herbaspirillum rubrisubalbicans	Os34		GCA_000300435.2	96.61
Bacillus velezensis	Sam8H1		GCA_016904925.1		Herbaspirillum rubrisubalbicans	NBRC102523		GCA_001591225.1	99.27
Bacillus velezensis	P45		GCA_017255135.1		Herbaspirillum rubrisubalbicans	SLBN-127		GCA_024170025.1	96.71
Bacillus velezensis	KMUS1		GCA_017309035.1		Herbaspirillum rubrisubalbicans	Os49		GCA_013180365.1	96.63
Bacillus velezensis	AD-3		GCA_017347625.1		Herbaspirillum rubrisubalbicans	Os44		GCA_003263495.1	96.67
Bacillus velezensis	ASM-2		GCA_017599365.1		Herbaspirillum rubrisubalbicans	Os38		GCA_003263475.1	96.64
Bacillus velezensis	AD8		GCA_017742975.1		Herbaspirillum rubrisubalbicans	Os45		GCA_000300415.1	96.69
Bacillus velezensis	VY03		GCA_017948225.1		Herbaspirillum seropedicae	AU13965	✓	GCA_006378125.1	100
Bacillus velezensis	ASM1814132v1		GCA_018141325.1		Herbaspirillum seropedicae	Z67		GCA_001040945.1	97.92
Bacillus velezensis	T149-19		GCA_018200335.1		Herbaspirillum seropedicae	AU14040		GCA_001721865.1	97.92
Bacillus velezensis	Y816		GCA_018223705.1		Herbaspirillum seropedicae	SmR1		GCA_000143225.1	97.98
Bacillus velezensis	JK23		GCA_018224265.1		Herbaspirillum seropedicae	Z69		GCA_022493935.1	97.97
Bacillus velezensis	JK19		GCA_018278845.1		Herbaspirillum seropedicae	DS1323		GCA_031454715.1	97.88
Bacillus velezensis	K-8		GCA_018361275.1		Herbaspirillum seropedicae	AG215		GCA_004366165.1	< 95.00	Herbaspirillum huttiense	97.43
Bacillus velezensis	VTX9		GCA_018398955.1		Herbaspirillum seropedicae	SMAGNO95		GCA_039594535.1	98.03
Bacillus velezensis	KOF112		GCA_018406485.1		Herbaspirillum seropedicae	Z67		GCA_013180375.1	removed
Bacillus velezensis	VTX20		GCA_018415955.1
Bacillus velezensis	CGS1.1		GCA_018499155.1
Bacillus velezensis	VCN56		GCA_018629015.1
Bacillus velezensis	PK13 (Hir139)		GCA_018729285.1
Bacillus velezensis	PK24 (K-165)		GCA_018729415.1
Bacillus velezensis	NZ4		GCA_018732185.1
Bacillus velezensis	Q12		GCA_018771665.1
Bacillus velezensis	US1		GCA_018771705.1
Bacillus velezensis	J17-4		GCA_018775385.1
Bacillus velezensis	GMEKP1		GCA_018866365.1
Bacillus velezensis	N85		GCA_018916765.1
Bacillus velezensis	SMPL710		GCA_019104175.1
Bacillus velezensis	YYC		GCA_019163475.1
Bacillus velezensis	BS-G1		GCA_019222745.1
Bacillus velezensis	LBY-1		GCA_019285615.1
Bacillus velezensis	LABIM44		GCA_019334525.1
Bacillus velezensis	BIK2		GCA_019336145.1
Bacillus velezensis	GS-1		GCA_019449395.1
Bacillus velezensis	0G		GCA_019455705.1
Bacillus velezensis	MEJ05		GCA_019458545.1
Bacillus velezensis	WB		GCA_019464595.1
Bacillus velezensis	19573-3		GCA_019551675.1
Bacillus velezensis	B4-7		GCA_019603335.1
Bacillus velezensis	CL-4		GCA_019720775.1
Bacillus velezensis	A1-20-10		GCA_019733375.1
Bacillus velezensis	S/N-302-OC-B3		GCA_019748655.1
Bacillus velezensis	JS3-R4		GCA_019749135.1
Bacillus velezensis	J3-P2		GCA_019749155.1
Bacillus velezensis	LZN01		GCA_019754015.1
Bacillus velezensis	KR-2		GCA_019770135.1
Bacillus velezensis	TN14-11		GCA_019801565.1
Bacillus velezensis	BIM B-454D		GCA_019880485.1
Bacillus velezensis	SWUJ1		GCA_020084885.1
Bacillus velezensis	DMB05		GCA_020149525.1
Bacillus velezensis	DMB06		GCA_020149955.1
Bacillus velezensis	DMB07		GCA_020150015.1
Bacillus velezensis	CSUSB3		GCA_020162235.1
Bacillus velezensis	TN14-11		GCA_020176675.1
Bacillus velezensis	alder76		GCA_020177005.1
Bacillus velezensis	alder71		GCA_020179855.1
Bacillus velezensis	alder77		GCA_020179885.1
Bacillus velezensis	SY1-1		GCA_020521595.1
Bacillus velezensis	1		GCA_020551965.1
Bacillus velezensis	KnL15		GCA_020685215.1
Bacillus velezensis	L194		GCA_020685825.1
Bacillus velezensis	P1		GCA_020829245.1
Bacillus velezensis	OS2		GCA_020861575.1
Bacillus velezensis	AF_3B		GCA_020861635.1
Bacillus velezensis	N1		GCA_020888905.1
Bacillus velezensis	RC116		GCA_020907785.1
Bacillus velezensis	JIN4		GCA_020911825.1
Bacillus velezensis	B-001		GCA_020995365.1
Bacillus velezensis	GSBZ09		GCA_021184205.1
Bacillus velezensis	ML122-2		GCA_021202875.1
Bacillus velezensis	A4P130		GCA_021228895.1
Bacillus velezensis	HZMJW1-10		GCA_021245705.1
Bacillus velezensis	IZMIT		GCA_021344565.1
Bacillus velezensis	DB2.1		GCA_021366475.1
Bacillus velezensis	AB191		GCA_021390055.1
Bacillus velezensis	BR-01		GCA_021397795.1
Bacillus velezensis	Yao		GCA_021495995.1
Bacillus velezensis	CF57		GCA_021559715.1
Bacillus velezensis	JJ47		GCA_021650855.1
Bacillus velezensis	BTU3		GCA_021728915.1
Bacillus velezensis	UASWS1607-BA5		GCA_021887605.1
Bacillus velezensis	KRD-20		GCA_021892375.1
Bacillus velezensis	UD6-2		GCA_021991725.1
Bacillus velezensis	LOH112		GCA_022313395.1
Bacillus velezensis	K203		GCA_022344025.1
Bacillus velezensis	HNU24		GCA_022370935.1
Bacillus velezensis	SF327		GCA_022371095.1
Bacillus velezensis	R-71003		GCA_022385175.1
Bacillus velezensis	504		GCA_022385235.1
Bacillus velezensis	KS04AU		GCA_022488425.1
Bacillus velezensis	IM1		GCA_022494925.1
Bacillus velezensis	C1		GCA_022700875.1
Bacillus velezensis	AP3		GCA_022760025.1
Bacillus velezensis	FTL7		GCA_022816825.1
Bacillus velezensis	MBI600		GCA_022828405.1
Bacillus velezensis	GUIA		GCA_022869125.1
Bacillus velezensis	SW5		GCA_022870725.1
Bacillus velezensis	TL		GCA_022964915.1
Bacillus velezensis	ZK-3		GCA_023093915.1
Bacillus velezensis	EYE_388		GCA_023147385.1
Bacillus velezensis	EYE_394		GCA_023148705.1
Bacillus velezensis	SC60		GCA_023278305.1
Bacillus velezensis	N3		GCA_023373485.1
Bacillus velezensis	ASM2349796v1		GCA_023497965.1
Bacillus velezensis	ASM2349796v2		GCA_023497965.2
Bacillus velezensis	BN8.2		GCA_023497965.3
Bacillus velezensis	D1B1_S2		GCA_023502635.1
Bacillus velezensis	H208		GCA_023516155.1
Bacillus velezensis	GUCC45		GCA_023516175.1
Bacillus velezensis	ES2-4		GCA_023516195.1
Bacillus velezensis	HMB26553		GCA_023546985.1
Bacillus velezensis	UA1365		GCA_023573165.1
Bacillus velezensis	UA2208		GCA_023573185.1
Bacillus velezensis	UA0276		GCA_023573205.1
Bacillus velezensis	UA0323		GCA_023573225.1
Bacillus velezensis	UA0311		GCA_023573245.1
Bacillus velezensis	UA0195		GCA_023573265.1
Bacillus velezensis	UA0188		GCA_023573285.1
Bacillus velezensis	UA0302		GCA_023573305.1
Bacillus velezensis	UA0229		GCA_023573325.1
Bacillus velezensis	UA0182		GCA_023573345.1
Bacillus velezensis	UA0297		GCA_023573365.1
Bacillus velezensis	UA0227		GCA_023573385.1
Bacillus velezensis	UA0243		GCA_023573405.1
Bacillus velezensis	UA0241		GCA_023573425.1
Bacillus velezensis	UA0242		GCA_023573445.1
Bacillus velezensis	UA0264		GCA_023573465.1
Bacillus velezensis	UA0301		GCA_023573485.1
Bacillus velezensis	UA0244		GCA_023573505.1
Bacillus velezensis	UA0240		GCA_023573525.1
Bacillus velezensis	ASM2358682v1		GCA_023586825.1
Bacillus velezensis	ASM2358682v2		GCA_023586825.2
Bacillus velezensis	ASM2358682v3		GCA_023586825.3
Bacillus velezensis	V 3.14		GCA_023586825.4
Bacillus velezensis	ASM2358684v1		GCA_023586845.1
Bacillus velezensis	ASM2358684v2		GCA_023586845.2
Bacillus velezensis	ASM2358684v3		GCA_023586845.3
Bacillus velezensis	R 4.6		GCA_023586845.4
Bacillus velezensis	MEP218_01		GCA_023612895.1
Bacillus velezensis	MEP218		GCA_023612895.2
Bacillus velezensis	B1		GCA_023614465.1
Bacillus velezensis	MSL 160.2		GCA_023712905.1
Bacillus velezensis	ASM2371317v1		GCA_023713175.1
Bacillus velezensis	MER 169		GCA_023713735.1
Bacillus velezensis	MER 166		GCA_023713745.1
Bacillus velezensis	FAIRING 3B-1.2		GCA_023714705.1
Bacillus velezensis	NJ13		GCA_023822685.1
Bacillus velezensis	CK17		GCA_023823715.1
Bacillus velezensis	CMF18		GCA_023823735.1
Bacillus velezensis	Ag75		GCA_023921085.1
Bacillus velezensis	mbtdaf4		GCA_024105345.1
Bacillus velezensis	CML548		GCA_024125365.1
Bacillus velezensis	AF_3B-1500		GCA_024125385.1
Bacillus velezensis	AF_3B-2500		GCA_024125405.1
Bacillus velezensis	2987tsa1		GCA_024134605.1
Bacillus velezensis	TPS3N		GCA_024138575.1
Bacillus velezensis	FZB42_2		GCA_024169745.1
Bacillus velezensis	FZB42_3		GCA_024169775.1
Bacillus velezensis	PHP1601		GCA_024218535.1
Bacillus velezensis	RP66-1		GCA_024259405.1
Bacillus velezensis	X0416_4		GCA_024295405.1
Bacillus velezensis	2F-NA		GCA_024397335.1
Bacillus velezensis	906		GCA_024408125.1
Bacillus velezensis	C5		GCA_024499135.1
Bacillus velezensis	Ba-0321		GCA_024508215.1
Bacillus velezensis	BV5		GCA_024539585.1
Bacillus velezensis	PMC206		GCA_024610615.1
Bacillus velezensis	Q-426		GCA_024610675.1
Bacillus velezensis	EM-1		GCA_024637955.1
Bacillus velezensis	CMRP6330		GCA_024666145.1
Bacillus velezensis	06-2		GCA_024706465.1
Bacillus velezensis	YS-AT-DS1		GCA_024734115.1
Bacillus velezensis	ZN-S10		GCA_024734625.1
Bacillus velezensis	NB20		GCA_024741875.1
Bacillus velezensis	ACCC02961		GCA_024741885.1
Bacillus velezensis	SYB2		GCA_024793885.1
Bacillus velezensis	HF-14109		GCA_024800625.1
Bacillus velezensis	TH-1		GCA_024917135.1
Bacillus velezensis	DA4		GCA_024919095.1
Bacillus velezensis	SRCM116265		GCA_024925505.1
Bacillus velezensis	SRCM117170		GCA_025245765.1
Bacillus velezensis	ASM2528997v1		GCA_025289975.1
Bacillus velezensis	FB2		GCA_025290695.1
Bacillus velezensis	ASM2529104v1		GCA_025291045.1
Bacillus velezensis	CMU008		GCA_025660425.1
Bacillus velezensis	MB1		GCA_025728235.1
Bacillus velezensis	BIB0110		GCA_025753225.1
Bacillus velezensis	LT-2		GCA_025758105.1
Bacillus velezensis	6.1		GCA_025792155.1
Bacillus velezensis	Bacillus velezensis F3A		GCA_025837115.1
Bacillus velezensis	CPA1-1		GCA_025837135.1
Bacillus velezensis	ML61		GCA_025857215.1
Bacillus velezensis	X1		GCA_025914055.1
Bacillus velezensis	HC-8		GCA_025917635.1
Bacillus velezensis	ZB87-1/2		GCA_026066495.1
Bacillus velezensis	CHBv5		GCA_026156315.1
Bacillus velezensis	CHBv3		GCA_026156365.1
Bacillus velezensis	CHBv4		GCA_026156375.1
Bacillus velezensis	LMG12384		GCA_026156405.1
Bacillus velezensis	CHBv2		GCA_026156445.1
Bacillus velezensis	CHBv1		GCA_026156465.1
Bacillus velezensis	goe11		GCA_026194235.1
Bacillus velezensis	E		GCA_026210635.1
Bacillus velezensis	SGTSH 0811		GCA_026240675.1
Bacillus velezensis	QCGJ-01		GCA_026241745.1
Bacillus velezensis	NEAU-CP16		GCA_026242165.1
Bacillus velezensis	YFI-E109		GCA_026254485.1
Bacillus velezensis	NEAU-CP5		GCA_026275485.1
Bacillus velezensis	BG1		GCA_026620225.1
Bacillus velezensis	NRRL B-59289		GCA_026786545.1
Bacillus velezensis	NRRL BD-154		GCA_026787705.1
Bacillus velezensis	CBP-1183		GCA_026793975.1
Bacillus velezensis	B8		GCA_026898175.1
Bacillus velezensis	ASM2732852v1		GCA_027328525.1
Bacillus velezensis	ASM2742123v1		GCA_027421235.1
Bacillus velezensis	HY756		GCA_027568455.1
Bacillus velezensis	MBLB 0692		GCA_027594525.1
Bacillus velezensis	26.3		GCA_027625395.1
Bacillus velezensis	AM04S-64		GCA_027663005.1
Bacillus velezensis	AM60-1H10A		GCA_027668475.1
Bacillus velezensis	TM115-48		GCA_027677975.1
Bacillus velezensis	FJAT-54560		GCA_027857035.1
Bacillus velezensis	SRCM123815		GCA_027942355.1
Bacillus velezensis	SRCM124349		GCA_027942415.1
Bacillus velezensis	SRCM124633		GCA_027942435.1
Bacillus velezensis	CML396		GCA_028369255.1
Bacillus velezensis	FS26		GCA_028477045.1
Bacillus velezensis	DMW1		GCA_028609625.1
Bacillus velezensis	KPI1		GCA_028614035.1
Bacillus velezensis	BVM7		GCA_028736915.1
Bacillus velezensis	MBNC_DBT-NECAB		GCA_028752855.1
Bacillus velezensis	FC02		GCA_028885375.1
Bacillus velezensis	HC-5		GCA_028891425.1
Bacillus velezensis	ZY1		GCA_029016665.1
Bacillus velezensis	XRD006		GCA_029025045.1
Bacillus velezensis	6W1		GCA_029193855.1
Bacillus velezensis	JB7		GCA_029215565.1
Bacillus velezensis	HBXN2020		GCA_029215735.1
Bacillus velezensis	T15.2		GCA_029269515.1
Bacillus velezensis	924		GCA_029269575.1
Bacillus velezensis	160		GCA_029282585.1
Bacillus velezensis	B19		GCA_029398215.1
Bacillus velezensis	SRCM101368		GCA_029504095.1
Bacillus velezensis	FZB42_1		GCA_029504255.1
Bacillus velezensis	PRO76		GCA_029536735.1
Bacillus velezensis	LQ-3		GCA_029537215.1
Bacillus velezensis	YL2021		GCA_029537355.1
Bacillus velezensis	12Y		GCA_029542425.1
Bacillus velezensis	F2-14		GCA_029589045.1
Bacillus velezensis	KTA01		GCA_029590295.1
Bacillus velezensis	Lwp6		GCA_029636745.1
Bacillus velezensis	ID-A01		GCA_029636825.1
Bacillus velezensis	ID-A03		GCA_029636845.1
Bacillus velezensis	ID-A04		GCA_029636965.1
Bacillus velezensis	ID-A02		GCA_029637325.1
Bacillus velezensis	YC_89		GCA_029677665.1
Bacillus velezensis	VR-34		GCA_029688985.1
Bacillus velezensis	YA215		GCA_029691445.1
Bacillus velezensis	PRO96		GCA_029761995.1
Bacillus velezensis	PRO81		GCA_029762055.1
Bacillus velezensis	PRO38		GCA_029762315.1
Bacillus velezensis	JJYY		GCA_029834585.1
Bacillus velezensis	R1-3		GCA_029846455.1
Bacillus velezensis	PRO91		GCA_029857035.1
Bacillus velezensis	PRO77		GCA_029857075.1
Bacillus velezensis	PRO97		GCA_029857085.1
Bacillus velezensis	PRO67		GCA_029857135.1
Bacillus velezensis	PRO41		GCA_029857175.1
Bacillus velezensis	PRO36		GCA_029857225.1
Bacillus velezensis	PRO108		GCA_029857295.1
Bacillus velezensis	PRO103		GCA_029857355.1
Bacillus velezensis	PRO102		GCA_029857375.1
Bacillus velezensis	3ZT		GCA_029866825.1
Bacillus velezensis	P3.3S		GCA_029888065.1
Bacillus velezensis	PT4		GCA_029910295.1
Bacillus velezensis	FLU-1		GCA_030028115.1
Bacillus velezensis	IFST-221		GCA_030028255.1
Bacillus velezensis	SF334		GCA_030028335.1
Bacillus velezensis	TS5		GCA_030053675.1
Bacillus velezensis	dj1		GCA_030053815.1
Bacillus velezensis	SMPL715		GCA_030070285.1
Bacillus velezensis	ASM3007760v1		GCA_030077605.1
Bacillus velezensis	MB7_B11		GCA_030123285.1
Bacillus velezensis	NJ26		GCA_030123305.1
Bacillus velezensis	B31		GCA_030127405.1
Bacillus velezensis	MFSS1		GCA_030175925.1
Bacillus velezensis	Canada_S1		GCA_030176975.1
Bacillus velezensis	MC2S-6		GCA_030252385.1
Bacillus velezensis	MV4		GCA_030263995.1
Bacillus velezensis	B14		GCA_030264255.1
Bacillus velezensis	R22		GCA_030284665.1
Bacillus velezensis	Ag109		GCA_030291255.1
Bacillus velezensis	YJ0-1		GCA_030316015.1
Bacillus velezensis	TZ19		GCA_030348305.1
Bacillus velezensis	MB7_B13		GCA_030348465.1
Bacillus velezensis	SRCM123422		GCA_030369935.1
Bacillus velezensis	SRCM123434		GCA_030369955.1
Bacillus velezensis	SRCM123441		GCA_030374105.1
Bacillus velezensis	SH-1471		GCA_030378485.1
Bacillus velezensis	SRCM126718		GCA_030406645.1
Bacillus velezensis	LAFUEL 03		GCA_030412955.1
Bacillus velezensis	SSF6		GCA_030444515.1
Bacillus velezensis	411		GCA_030506345.1
Bacillus velezensis	DW-7		GCA_030516885.1
Bacillus velezensis	B1		GCA_030517005.1
Bacillus velezensis	B3		GCA_030517045.1
Bacillus velezensis	NC-B4		GCA_030518635.1
Bacillus velezensis	SRCM126726		GCA_030520225.1
Bacillus velezensis	XDY66		GCA_030544925.1
Bacillus velezensis	GPP30		GCA_030550855.1
Bacillus velezensis	IM14		GCA_030676595.1
Bacillus velezensis	CT02		GCA_030676695.1
Bacillus velezensis	LiS05		GCA_030676795.1
Bacillus velezensis	VJH504		GCA_030704265.1
Bacillus velezensis	SK53		GCA_030758055.1
Bacillus velezensis	SK54		GCA_030758075.1
Bacillus velezensis	MV11		GCA_030767245.1
Bacillus velezensis	ZBLV23		GCA_030846325.1
Bacillus velezensis	NBNZ-0060		GCA_030979955.1
Bacillus velezensis	AOA1		GCA_031118725.1
Bacillus velezensis	2L-1		GCA_031118995.1
Bacillus velezensis	ZBBT5		GCA_031157515.1
Bacillus velezensis	SC119		GCA_031194925.1
Bacillus velezensis	ZBDC5		GCA_031198205.1
Bacillus velezensis	ZLP-101		GCA_031308755.1
Bacillus velezensis	DY26		GCA_031324265.1
Bacillus velezensis	F37		GCA_031344975.1
Bacillus velezensis	AKS2		GCA_031460235.1
Bacillus velezensis	B5		GCA_031851705.1
Bacillus velezensis	KB21		GCA_031883715.1
Bacillus velezensis	ASM3201794v1		GCA_032017945.1
Bacillus velezensis	NDB		GCA_032254155.1
Bacillus velezensis	CMML21-47		GCA_032291985.1
Bacillus velezensis	CH6		GCA_032670465.1
Bacillus velezensis	H7		GCA_032686825.1
Bacillus velezensis	173		GCA_032841655.1
Bacillus velezensis	STJ-6		GCA_032878835.1
Bacillus velezensis	L9		GCA_033022835.1
Bacillus velezensis	S161		GCA_033170175.1
Bacillus velezensis	CYS06		GCA_033170215.1
Bacillus velezensis	WRB ZX-0001		GCA_033313945.1
Bacillus velezensis	N23		GCA_033547015.1
Bacillus velezensis	GJJK74		GCA_033547055.1
Bacillus velezensis	IBUN 2755		GCA_033798645.1
Bacillus velezensis	AYGS-17		GCA_033808435.1
Bacillus velezensis	A5		GCA_033809795.1
Bacillus velezensis	A3		GCA_033903305.1
Bacillus velezensis	EM-A8		GCA_033949375.1
Bacillus velezensis	252378_1302		GCA_033949505.1
Bacillus velezensis	C3		GCA_033952305.1
Bacillus velezensis	Bam 1		GCA_033952365.1
Bacillus velezensis	VC3		GCA_033963945.1
Bacillus velezensis	Y-4		GCA_034060585.1
Bacillus velezensis	YN-2A		GCA_034061945.1
Bacillus velezensis	WN-I		GCA_034554755.1
Bacillus velezensis	OWB-30		GCA_034555015.1
Bacillus velezensis	3TSA-3		GCA_034721835.1
Bacillus velezensis	JY-15		GCA_034933705.1
Bacillus velezensis	L2D39		GCA_035322745.1
Bacillus velezensis	AMR25		GCA_035340015.1
Bacillus velezensis	B26		GCA_035481555.1
Bacillus velezensis	PA26-7		GCA_035616095.1
Bacillus velezensis	XHA14		GCA_035621735.1
Bacillus velezensis	TZS01		GCA_035621755.1
Bacillus velezensis	XHA16		GCA_035621775.1
Bacillus velezensis	B004		GCA_035658255.1
Bacillus velezensis	CBP-3226		GCA_035804535.1
Bacillus velezensis	CBP-3222		GCA_035804695.1
Bacillus velezensis	CBP-3217		GCA_035804735.1
Bacillus velezensis	CBP-3214		GCA_035804795.1
Bacillus velezensis	CBP-3206		GCA_035804895.1
Bacillus velezensis	B-59994		GCA_035807365.1
Bacillus velezensis	B-59842		GCA_035807455.1
Bacillus velezensis	B-59752		GCA_035807475.1
Bacillus velezensis	B-59753		GCA_035807495.1
Bacillus velezensis	B-59653		GCA_035807655.1
Bacillus velezensis	B-59650		GCA_035807675.1
Bacillus velezensis	B-59647		GCA_035807685.1
Bacillus velezensis	B-59559		GCA_035807795.1
Bacillus velezensis	B-59544		GCA_035807835.1
Bacillus velezensis	B-59171		GCA_035808035.1
Bacillus velezensis	B-59153		GCA_035808075.1
Bacillus velezensis	B-23980		GCA_035809275.1
Bacillus velezensis	B-23976		GCA_035809335.1
Bacillus velezensis	B-23977		GCA_035809355.1
Bacillus velezensis	B-23973		GCA_035809415.1
Bacillus velezensis	B-23959		GCA_035809515.1
Bacillus velezensis	B-23964		GCA_035809535.1
Bacillus velezensis	B-23936		GCA_035809595.1
Bacillus velezensis	B-14692		GCA_035811195.1
Bacillus velezensis	B-14467		GCA_035811615.1
Bacillus velezensis	B-14325		GCA_035811815.1
Bacillus velezensis	B-14323		GCA_035811855.1
Bacillus velezensis	B-14320		GCA_035811875.1
Bacillus velezensis	B-14208		GCA_035812155.1
Bacillus velezensis	B-14207		GCA_035812195.1
Bacillus velezensis	B-3749		GCA_035812735.1
Bacillus velezensis	B-2613		GCA_035813155.1
Bacillus velezensis	B-2612		GCA_035813195.1
Bacillus velezensis	B-1473		GCA_035813315.1
Bacillus velezensis	B-1470		GCA_035813335.1
Bacillus velezensis	B-1490		GCA_035813355.1
Bacillus velezensis	B-1469		GCA_035813375.1
Bacillus velezensis	B-1462		GCA_035813455.1
Bacillus velezensis	B-1296		GCA_035813475.1
Bacillus velezensis	B-1176		GCA_035813515.1
Bacillus velezensis	B-1156		GCA_035813575.1
Bacillus velezensis	B-644		GCA_035813815.1
Bacillus velezensis	B-545		GCA_035813975.1
Bacillus velezensis	B-448		GCA_035814015.1
Bacillus velezensis	B-355		GCA_035814255.1
Bacillus velezensis	B-207		GCA_035814415.1
Bacillus velezensis	MB2		GCA_035818555.1
Bacillus velezensis	BD-613		GCA_035822395.1
Bacillus velezensis	BD-585		GCA_035822915.1
Bacillus velezensis	BD-582		GCA_035823035.1
Bacillus velezensis	BD-555		GCA_035823155.1
Bacillus velezensis	BD-569		GCA_035823195.1
Bacillus velezensis	BD-553		GCA_035823275.1
Bacillus velezensis	BD-554		GCA_035823295.1
Bacillus velezensis	BD-551		GCA_035823315.1
Bacillus velezensis	BD-552		GCA_035823345.1
Bacillus velezensis	BD-550		GCA_035823435.1
Bacillus velezensis	BD-544		GCA_035823495.1
Bacillus velezensis	D18		GCA_035969425.1
Bacillus velezensis	NRS-1270		GCA_036213065.1
Bacillus velezensis	NRS-1091		GCA_036213385.1
Bacillus velezensis	B-41343		GCA_036216805.1
Bacillus velezensis	B-41296		GCA_036216885.1
Bacillus velezensis	B-23038		GCA_036217845.1
Bacillus velezensis	B-14675		GCA_036218025.1
Bacillus velezensis	B-14674		GCA_036218645.1
Bacillus velezensis	B-14671		GCA_036218685.1
Bacillus velezensis	B-14672		GCA_036218705.1
Bacillus velezensis	B-14668		GCA_036218745.1
Bacillus velezensis	B-14669		GCA_036218765.1
Bacillus velezensis	B-1159		GCA_036219305.1
Bacillus velezensis	B-600		GCA_036219405.1
Bacillus velezensis	B-532		GCA_036219425.1
Bacillus velezensis	B-524		GCA_036219445.1
Bacillus velezensis	NRS-820		GCA_036221725.1
Bacillus velezensis	NRS-315		GCA_036222725.1
Bacillus velezensis	NRS-255		GCA_036222925.1
Bacillus velezensis	JBCS608		GCA_036320795.1
Bacillus velezensis	RB.IBE29		GCA_036323435.1
Bacillus velezensis	WRB ZX-0002		GCA_036323635.1
Bacillus velezensis	B15		GCA_036348355.1
Bacillus velezensis	WGTg-8		GCA_036353135.1
Bacillus velezensis	WGTm-299		GCA_036353145.1
Bacillus velezensis	JSZ06		GCA_036362945.1
Bacillus velezensis	YM-3		GCA_036417315.1
Bacillus velezensis	DJ4		GCA_036549115.1
Bacillus velezensis	DJ4		GCA_036600835.1
Bacillus velezensis	CB00909		GCA_036621435.1
Bacillus velezensis	CB00912		GCA_036621445.1
Bacillus velezensis	CB00904		GCA_036621455.1
Bacillus velezensis	CB00902		GCA_036621475.1
Bacillus velezensis	CB00687		GCA_036621545.1
Bacillus velezensis	CB00019		GCA_036621635.1
Bacillus velezensis	CB00027		GCA_036621645.1
Bacillus velezensis	CB00021		GCA_036621655.1
Bacillus velezensis	mbtdsub7		GCA_036890185.1
Bacillus velezensis	JJ38		GCA_036961785.1
Bacillus velezensis	JJ330		GCA_036961825.1
Bacillus velezensis	JJ261		GCA_036961965.1
Bacillus velezensis	JJ638		GCA_036962265.1
Bacillus velezensis	JJ946		GCA_036962485.1
Bacillus velezensis	JJ943		GCA_036962945.1
Bacillus velezensis	JJ928		GCA_036962985.1
Bacillus velezensis	JJ959		GCA_036963185.1
Bacillus velezensis	JJ748		GCA_036963205.1
Bacillus velezensis	JJ914		GCA_036963425.1
Bacillus velezensis	JJ941		GCA_036963465.1
Bacillus velezensis	EL		GCA_036964795.1
Bacillus velezensis	AP194		GCA_036964865.1
Bacillus velezensis	JJ978		GCA_036965865.1
Bacillus velezensis	JJ991		GCA_036965885.1
Bacillus velezensis	JJ929		GCA_036965905.1
Bacillus velezensis	JJ962		GCA_036966145.1
Bacillus velezensis	JJ32		GCA_036966165.1
Bacillus velezensis	JJ1088		GCA_036966185.1
Bacillus velezensis	AP297		GCA_036966205.1
Bacillus velezensis	JJ158		GCA_036966225.1
Bacillus velezensis	JJ956		GCA_036966325.1
Bacillus velezensis	JJ258		GCA_036966365.1
Bacillus velezensis	JJ1051		GCA_036966385.1
Bacillus velezensis	AP216		GCA_036966525.1
Bacillus velezensis	AP189		GCA_036966725.1
Bacillus velezensis	AP214		GCA_036966805.1
Bacillus velezensis	JJ1295		GCA_036967085.1
Bacillus velezensis	JJ1071		GCA_036967145.1
Bacillus velezensis	S17		GCA_037004585.1
Bacillus velezensis	Z2.6		GCA_037027145.1
Bacillus velezensis	JJ334		GCA_037094735.1
Bacillus velezensis	AP81		GCA_037094745.1
Bacillus velezensis	AP202		GCA_037094755.1
Bacillus velezensis	A6		GCA_037095775.1
Bacillus velezensis	ASM3712616v1		GCA_037126165.1
Bacillus velezensis	MBTDLP12		GCA_037287325.1
Bacillus velezensis	M1		GCA_037290785.1
Bacillus velezensis	y127		GCA_037623985.1
Bacillus velezensis	m 351		GCA_037834565.1
Bacillus velezensis	MTUC2		GCA_037844385.1
Bacillus velezensis	YXDHD1-7		GCA_037889395.1
Bacillus velezensis	MJ06		GCA_037913695.1
Bacillus velezensis	MJ05		GCA_037914505.1
Bacillus velezensis	MJ04		GCA_037914895.1
Bacillus velezensis	MJ02		GCA_037914905.1
Bacillus velezensis	MJ01		GCA_037914915.1
Bacillus velezensis	CV44		GCA_037938565.1
Bacillus velezensis	MJ03		GCA_037955395.1
Bacillus velezensis	ML21		GCA_038020425.1
Bacillus velezensis	M4019		GCA_038299145.1
Bacillus velezensis	KV15		GCA_038405455.1
Bacillus velezensis	KV10		GCA_038405495.1
Bacillus velezensis	UMAF6639		GCA_038442215.1
Bacillus velezensis	IV1		GCA_038594295.1
Bacillus velezensis	LGMB319		GCA_038806105.1
Bacillus velezensis	LGMB12		GCA_038806145.1
Bacillus velezensis	LGMB426		GCA_038806215.1
Bacillus velezensis	CBMB205		GCA_900100225.1
Bacillus velezensis	RUPDJ		GCA_900156485.1
Bacillus velezensis	Marseille-Q1230		GCA_902703385.1
Bacillus velezensis	Tu-100		GCA_904841115.1
Bacillus velezensis	BY-2		GCA_904842145.1
Bacillus velezensis	crystal-1		GCA_907164725.1
Bacillus velezensis	cob9-1		GCA_907164745.1
Bacillus velezensis	crystal-2		GCA_907164755.1
Bacillus velezensis	pilsner2-1		GCA_907164765.1
Bacillus velezensis	cob9-2		GCA_907164775.1
Bacillus velezensis	pure-1		GCA_907164785.1
Bacillus velezensis	pure-2		GCA_907164835.1
Bacillus velezensis	P2		GCA_944993265.1
Bacillus velezensis	P11		GCA_944993325.1
Bacillus velezensis	P4		GCA_944993465.1
Bacillus velezensis	metaWRAP_v1.3_MAG		GCA_945867695.1
Bacillus velezensis	195		GCA_947491905.1
Bacillus velezensis	2-769		GCA_947500315.1
Bacillus velezensis	SAF3325 substr. 0		GCA_949790305.1
Bacillus velezensis	metaWRAP_v1.3_MAG		GCA_959600025.1
Priestia megaterium	ATCC 14581	✓	GCA_006094495.1
Priestia megaterium	QM B1551		GCA_000025825.1
Priestia megaterium	WSH-002		GCA_000225265.1
Priestia megaterium	NCT-2_01		GCA_000334875.1
Priestia megaterium	NCT-2_02		GCA_000334875.2
Priestia megaterium	NCT-2		GCA_000334875.3
Priestia megaterium	MSP20.1		GCA_000480335.1
Priestia megaterium	27Col1.1E		GCA_000527015.1
Priestia megaterium	BMS		GCA_000746935.1
Priestia megaterium	ATCC 14581		GCA_000764085.1
Priestia megaterium	ATCC 14581		GCA_000832985.1
Priestia megaterium	C765		GCA_000876465.1
Priestia megaterium	RIT381		GCA_001029885.1
Priestia megaterium	Q3		GCA_001050455.1
Priestia megaterium	Riq5		GCA_001238505.1
Priestia megaterium	PE5-112		GCA_001541965.1
Priestia megaterium	NBRC 15308		GCA_001591525.1
Priestia megaterium	BHG1.1		GCA_001593805.1
Priestia megaterium	SF185		GCA_001640745.1
Priestia megaterium	IHB B 7164		GCA_001648135.1
Priestia megaterium	MRML4		GCA_001937775.1
Priestia megaterium	JX285		GCA_002009195.1
Priestia megaterium	7503-1		GCA_002276335.1
Priestia megaterium	ASM237993v1		GCA_002379935.1
Priestia megaterium	AFS090509		GCA_002550995.1
Priestia megaterium	AFS098044		GCA_002551875.1
Priestia megaterium	AFS096440		GCA_002552135.1
Priestia megaterium	AFS093026		GCA_002552565.1
Priestia megaterium	AFS099780		GCA_002552835.1
Priestia megaterium	AFS099045		GCA_002552955.1
Priestia megaterium	AFS013729		GCA_002557935.1
Priestia megaterium	AFS013177		GCA_002558155.1
Priestia megaterium	AFS003013		GCA_002558805.1
Priestia megaterium	AFS004604		GCA_002559285.1
Priestia megaterium	AFS002252		GCA_002559335.1
Priestia megaterium	AFS000775		GCA_002559475.1
Priestia megaterium	AFS022837		GCA_002560595.1
Priestia megaterium	AFS022468		GCA_002560705.1
Priestia megaterium	AFS018399		GCA_002561015.1
Priestia megaterium	AFS018038		GCA_002561125.1
Priestia megaterium	AFS015270		GCA_002561515.1
Priestia megaterium	AFS009982		GCA_002562195.1
Priestia megaterium	AFS008968		GCA_002562515.1
Priestia megaterium	AFS083949		GCA_002564705.1
Priestia megaterium	AFS082415		GCA_002564755.1
Priestia megaterium	AFS075626		GCA_002565155.1
Priestia megaterium	AFS085357		GCA_002565335.1
Priestia megaterium	AFS081975		GCA_002565535.1
Priestia megaterium	AFS086585		GCA_002566025.1
Priestia megaterium	AFS086251		GCA_002566035.1
Priestia megaterium	AFS082812		GCA_002566285.1
Priestia megaterium	AFS081669		GCA_002566345.1
Priestia megaterium	AFS080677		GCA_002566435.1
Priestia megaterium	AFS073479		GCA_002566965.1
Priestia megaterium	AFS073377		GCA_002566985.1
Priestia megaterium	AFS072872		GCA_002567045.1
Priestia megaterium	AFS072301		GCA_002567075.1
Priestia megaterium	AFS069568		GCA_002567645.1
Priestia megaterium	AFS067084		GCA_002568195.1
Priestia megaterium	AFS064796		GCA_002568305.1
Priestia megaterium	AFS059495		GCA_002570645.1
Priestia megaterium	AFS058476		GCA_002570715.1
Priestia megaterium	AFS061494		GCA_002571125.1
Priestia megaterium	AFS058060		GCA_002574105.1
Priestia megaterium	AFS057444		GCA_002574795.1
Priestia megaterium	AFS056967		GCA_002574835.1
Priestia megaterium	AFS052959		GCA_002575285.1
Priestia megaterium	AFS051715		GCA_002575465.1
Priestia megaterium	AFS049546		GCA_002575685.1
Priestia megaterium	AFS049113		GCA_002575735.1
Priestia megaterium	AFS044615		GCA_002576235.1
Priestia megaterium	AFS043966		GCA_002576315.1
Priestia megaterium	AFS043082		GCA_002576505.1
Priestia megaterium	AFS044352		GCA_002576935.1
Priestia megaterium	AFS044260		GCA_002577015.1
Priestia megaterium	AFS042932		GCA_002577035.1
Priestia megaterium	AFS040655		GCA_002577555.1
Priestia megaterium	AFS040356		GCA_002577645.1
Priestia megaterium	AFS032489		GCA_002583135.1
Priestia megaterium	AFS033178		GCA_002584405.1
Priestia megaterium	AFS032248		GCA_002585805.1
Priestia megaterium	AFS030940		GCA_002586045.1
Priestia megaterium	AFS029632		GCA_002586445.1
Priestia megaterium	UMB0500		GCA_002871835.1
Priestia megaterium	STB1_01		GCA_002872495.1
Priestia megaterium	STB1_02		GCA_002872495.2
Priestia megaterium	STB1		GCA_002872495.3
Priestia megaterium	KU143		GCA_002888675.1
Priestia megaterium	YC4-R4_01		GCA_003072605.1
Priestia megaterium	YC4-R4		GCA_003072605.2
Priestia megaterium	TG1-E1		GCA_003074515.1
Priestia megaterium	TPD7018		GCA_003075235.1
Priestia megaterium	TPD7007		GCA_003075275.1
Priestia megaterium	TPD7008		GCA_003075295.1
Priestia megaterium	TPD7011		GCA_003075355.1
Priestia megaterium	LVN01		GCA_003312255.1
Priestia megaterium	SR7		GCA_003351965.1
Priestia megaterium	CHCC20162		GCA_003382345.1
Priestia megaterium	PT6		GCA_003400055.1
Priestia megaterium	AG190		GCA_003688675.1
Priestia megaterium	TRQ8		GCA_004150295.1
Priestia megaterium	UBBM-01		GCA_004803605.1
Priestia megaterium	S1		GCA_005048835.1
Priestia megaterium	SGAir0080		GCA_005491525.1
Priestia megaterium	KNU-01		GCA_006385935.1
Priestia megaterium	SEM-4		GCA_006454485.1
Priestia megaterium	SEM-5		GCA_006455245.1
Priestia megaterium	DE0420		GCA_007672525.1
Priestia megaterium	DE0399		GCA_007672925.1
Priestia megaterium	DE0377		GCA_007673295.1
Priestia megaterium	DE0315		GCA_007674025.1
Priestia megaterium	DE0308		GCA_007674145.1
Priestia megaterium	DE0260		GCA_007677165.1
Priestia megaterium	DE0183		GCA_007678145.1
Priestia megaterium	DE0169		GCA_007678435.1
Priestia megaterium	Mn1-4		GCA_007923065.1
Priestia megaterium	Ni2-3		GCA_007923105.1
Priestia megaterium	UASWS1667		GCA_008693225.1
Priestia megaterium	IN_103_01		GCA_008728535.1
Priestia megaterium	IN_103		GCA_008728535.2
Priestia megaterium	IN_866_01		GCA_008728555.1
Priestia megaterium	IN_866		GCA_008728555.2
Priestia megaterium	IN_903_01		GCA_008728575.1
Priestia megaterium	IN_903		GCA_008728575.2
Priestia megaterium	IN_1371_01		GCA_008728595.1
Priestia megaterium	IN_1371		GCA_008728595.2
Priestia megaterium	IN_430_01		GCA_008728615.1
Priestia megaterium	IN_430		GCA_008728615.2
Priestia megaterium	M4		GCA_009497105.1
Priestia megaterium	A		GCA_009497655.1
Priestia megaterium	RmBm31		GCA_009728545.1
Priestia megaterium	05-03		GCA_009911775.1
Priestia megaterium	IN_327_01		GCA_010178635.1
Priestia megaterium	IN_327		GCA_010178635.2
Priestia megaterium	NBRC 15308		GCA_010671665.1
Priestia megaterium	S188		GCA_011058275.1
Priestia megaterium	ASM1152446v1		GCA_011524465.1
Priestia megaterium	S2		GCA_012275205.1
Priestia megaterium	O1		GCA_012641205.1
Priestia megaterium	MIT411		GCA_012926555.1
Priestia megaterium	FDU301		GCA_013146705.1
Priestia megaterium	B119		GCA_013375615.1
Priestia megaterium	BIM B-1314D		GCA_013389435.1
Priestia megaterium	Mes11		GCA_013458535.1
Priestia megaterium	CFBP13595		GCA_014839485.1
Priestia megaterium	CFBP13596		GCA_014842705.1
Priestia megaterium	83_ICG		GCA_014892475.1
Priestia megaterium	UFMG50		GCA_015354485.1
Priestia megaterium	BHS1		GCA_015582655.1
Priestia megaterium	IGA-FME-1		GCA_015643545.1
Priestia megaterium	G25-30		GCA_015880925.1
Priestia megaterium	RIT 807		GCA_016892545.1
Priestia megaterium	ATCC 14581		GCA_017086525.1
Priestia megaterium	CDC 2008724129		GCA_017086545.1
Priestia megaterium	CDC 2008724142		GCA_017086565.1
Priestia megaterium	H2		GCA_017352315.1
Priestia megaterium	HGS7		GCA_017798265.1
Priestia megaterium	16PB		GCA_018101235.1
Priestia megaterium	ASM1840108v1		GCA_018401085.1
Priestia megaterium	ISL-2		GCA_018615005.1
Priestia megaterium	ISL-13		GCA_018615055.1
Priestia megaterium	179-K 10A1 HS		GCA_019037025.1
Priestia megaterium	179-F 3A1 HS		GCA_019037625.1
Priestia megaterium	179-B9C HS		GCA_019038045.1
Priestia megaterium	KW16		GCA_019193015.1
Priestia megaterium	HECS6		GCA_019281975.1
Priestia megaterium	ZBHT36		GCA_019641605.1
Priestia megaterium	S/N-302-OC-B2		GCA_019748595.1
Priestia megaterium	IBT10TM7		GCA_020176875.1
Priestia megaterium	HW3		GCA_020179075.1
Priestia megaterium	Mapa1		GCA_020251185.1
Priestia megaterium	Au-Bac39		GCA_021341775.1
Priestia megaterium	HgT21		GCA_021864615.1
Priestia megaterium	2020WEIHUA_L		GCA_022023815.1
Priestia megaterium	BP01R2		GCA_022537925.1
Priestia megaterium	BRRO3		GCA_022758185.1
Priestia megaterium	N447-3		GCA_022811865.1
Priestia megaterium	B1		GCA_022811885.1
Priestia megaterium	Y11		GCA_022870665.1
Priestia megaterium	P121		GCA_023712385.1
Priestia megaterium	MER 170		GCA_023713705.1
Priestia megaterium	MER 128		GCA_023713925.1
Priestia megaterium	MER 110		GCA_023713965.1
Priestia megaterium	MER 65		GCA_023714185.1
Priestia megaterium	KSC 283		GCA_023714565.1
Priestia megaterium	AMY 13.1.2		GCA_023714795.1
Priestia megaterium	MSL 200.1		GCA_023715925.1
Priestia megaterium	Ag87		GCA_023716505.1
Priestia megaterium	CK7		GCA_023824135.1
Priestia megaterium	F16		GCA_023824155.1
Priestia megaterium	F20		GCA_023824175.1
Priestia megaterium	KF18		GCA_023824195.1
Priestia megaterium	KNU-01		GCA_024169105.1
Priestia megaterium	312		GCA_024580105.1
Priestia megaterium	B1_01		GCA_024582855.1
Priestia megaterium	B1_02		GCA_024582855.2
Priestia megaterium	B1		GCA_024582855.4
Priestia megaterium	SC114		GCA_024733515.1
Priestia megaterium	JM26		GCA_024734425.1
Priestia megaterium	QM B1551		GCA_025421765.1
Priestia megaterium	SRCM116663		GCA_025630895.1
Priestia megaterium	SRCM116369		GCA_025630935.1
Priestia megaterium	SRCM117007		GCA_025630995.1
Priestia megaterium	MWU16-30321		GCA_025631155.1
Priestia megaterium	MARUCO02		GCA_025837055.1
Priestia megaterium	P-NA14		GCA_025913555.1
Priestia megaterium	207		GCA_025919585.1
Priestia megaterium	TP10O2N-C19		GCA_026794595.1
Priestia megaterium	TP10O2N-C10		GCA_026794695.1
Priestia megaterium	BR-MHR26		GCA_027533745.1
Priestia megaterium	SRCM125557		GCA_028548235.1
Priestia megaterium	SRCM125040		GCA_028548275.1
Priestia megaterium	SRCM125536		GCA_028550475.1
Priestia megaterium	GEB3		GCA_028622975.1
Priestia megaterium	CNPSo 3706		GCA_028674955.1
Priestia megaterium	HT517		GCA_028751625.1
Priestia megaterium	FDU301		GCA_028806795.1
Priestia megaterium	FDU301		GCA_028806915.1
Priestia megaterium	Kw_SR5		GCA_029222285.1
Priestia megaterium	Kw_SR1		GCA_029222295.1
Priestia megaterium	Cr_SR4		GCA_029222385.1
Priestia megaterium	Cr_R6		GCA_029222465.1
Priestia megaterium	DSM 32		GCA_029536995.1
Priestia megaterium	DSM 319		GCA_029537015.1
Priestia megaterium	DSM 1804		GCA_029537115.1
Priestia megaterium	s92_4		GCA_029845455.1
Priestia megaterium	s92_1		GCA_029845495.1
Priestia megaterium	DSM 3641		GCA_029857395.1
Priestia megaterium	DSM 3228		GCA_029857435.1
Priestia megaterium	DSM 2894		GCA_029857455.1
Priestia megaterium	DSM 1670		GCA_029857535.1
Priestia megaterium	DSM 17641		GCA_029857545.1
Priestia megaterium	HyangYak-01		GCA_029873355.1
Priestia megaterium	WOH3		GCA_029958225.1
Priestia megaterium	B-12		GCA_030270625.1
Priestia megaterium	s92		GCA_030287435.1
Priestia megaterium	ELP1.24a		GCA_030291715.1
Priestia megaterium	AB-S79		GCA_030372795.1
Priestia megaterium	SRCM125148		GCA_030403445.1
Priestia megaterium	SRCM125077		GCA_030406395.1
Priestia megaterium	SRCM126387		GCA_030433985.1
Priestia megaterium	S1		GCA_030520145.1
Priestia megaterium	PHP1706		GCA_030548605.1
Priestia megaterium	RU286		GCA_030676395.1
Priestia megaterium	RU287		GCA_030676515.1
Priestia megaterium	RU281		GCA_030676525.1
Priestia megaterium	RU282		GCA_030676555.1
Priestia megaterium	MV30		GCA_030767185.1
Priestia megaterium	B1I6		GCA_030816575.1
Priestia megaterium	SC120		GCA_031194995.1
Priestia megaterium	ATCC 9885		GCA_031316675.1
Priestia megaterium	ATCC 14581		GCA_031316695.1
Priestia megaterium	4340		GCA_031457615.1
Priestia megaterium	BE27		GCA_031457655.1
Priestia megaterium	CTOTU50879		GCA_032086835.1
Priestia megaterium	CTOTU50873		GCA_032087015.1
Priestia megaterium	AED2021		GCA_033436845.1
Priestia megaterium	Y18-01		GCA_033450805.1
Priestia megaterium	CFBP9010		GCA_034045135.1
Priestia megaterium	CACC119		GCA_034479695.1
Priestia megaterium	ILBB592		GCA_035064455.1
Priestia megaterium	ILBB95		GCA_035064505.1
Priestia megaterium	B-59176		GCA_035726565.1
Priestia megaterium	CBP-3194		GCA_035726585.1
Priestia megaterium	B-14146		GCA_035726625.1
Priestia megaterium	B-59283		GCA_035807935.1
Priestia megaterium	NRS-1419		GCA_036220185.1
Priestia megaterium	NRS-1273		GCA_036220245.1
Priestia megaterium	NRS-1271		GCA_036220285.1
Priestia megaterium	NRS-1024		GCA_036220325.1
Priestia megaterium	NRS-995		GCA_036220365.1
Priestia megaterium	NRS-892		GCA_036220405.1
Priestia megaterium	NRS-952		GCA_036220425.1
Priestia megaterium	NRS-921		GCA_036220465.1
Priestia megaterium	NRS-697		GCA_036220545.1
Priestia megaterium	BD-327		GCA_036220685.1
Priestia megaterium	BD-323		GCA_036220705.1
Priestia megaterium	NRS-289		GCA_036222745.1
Priestia megaterium	NRS-284		GCA_036222785.1
Priestia megaterium	NRS-281		GCA_036222805.1
Priestia megaterium	BD-320		GCA_036222945.1
Priestia megaterium	BD-304		GCA_036223025.1
Priestia megaterium	BD-299		GCA_036223045.1
Priestia megaterium	BD-249		GCA_036223175.1
Priestia megaterium	BD-236		GCA_036223245.1
Priestia megaterium	B-59849		GCA_036223265.1
Priestia megaterium	B-59682		GCA_036223285.1
Priestia megaterium	B-41242		GCA_036223385.1
Priestia megaterium	B-59415		GCA_036223405.1
Priestia megaterium	B-23940		GCA_036223425.1
Priestia megaterium	B-23036		GCA_036223445.1
Priestia megaterium	B-23011		GCA_036223485.1
Priestia megaterium	B-4163		GCA_036223625.1
Priestia megaterium	B-3764		GCA_036223925.1
Priestia megaterium	B-3710		GCA_036223945.1
Priestia megaterium	B-3703		GCA_036223985.1
Priestia megaterium	B-3695		GCA_036224005.1
Priestia megaterium	B-3701		GCA_036224015.1
Priestia megaterium	B-3694		GCA_036224045.1
Priestia megaterium	B-3256		GCA_036224065.1
Priestia megaterium	B-3254		GCA_036224085.1
Priestia megaterium	B-1371		GCA_036224105.1
Priestia megaterium	B-1372		GCA_036224125.1
Priestia megaterium	B-1827		GCA_036224145.1
Priestia megaterium	B-1370		GCA_036224165.1
Priestia megaterium	B-1851		GCA_036224185.1
Priestia megaterium	B-1369		GCA_036224205.1
Priestia megaterium	B-1367		GCA_036224225.1
Priestia megaterium	B-939		GCA_036224265.1
Priestia megaterium	B-352		GCA_036224345.1
Priestia megaterium	B-350		GCA_036224365.1
Priestia megaterium	B-349		GCA_036224385.1
Priestia megaterium	SCAU-Ohb1		GCA_036224825.1
Priestia megaterium	NRS-245		GCA_036224905.1
Priestia megaterium	NRS-241		GCA_036224945.1
Priestia megaterium	CL-1		GCA_036281695.1
Priestia megaterium	GR4		GCA_036350305.1
Priestia megaterium	592		GCA_036633415.1
Priestia megaterium	CTOTU51720		GCA_036849235.1
Priestia megaterium	208		GCA_036860595.1
Priestia megaterium	JJ327		GCA_036961865.1
Priestia megaterium	JJ1691		GCA_036961915.1
Priestia megaterium	JJ1806		GCA_036961985.1
Priestia megaterium	JJ1712		GCA_036962005.1
Priestia megaterium	JJ1805		GCA_036962025.1
Priestia megaterium	JJ1797		GCA_036962065.1
Priestia megaterium	JJ1657		GCA_036962105.1
Priestia megaterium	JJ1728		GCA_036962165.1
Priestia megaterium	JJ535		GCA_036962305.1
Priestia megaterium	JJ37		GCA_036962405.1
Priestia megaterium	JJ1682		GCA_036962505.1
Priestia megaterium	JJ1663		GCA_036962525.1
Priestia megaterium	JJ1634		GCA_036962585.1
Priestia megaterium	JJ1576		GCA_036962625.1
Priestia megaterium	JJ920		GCA_036962785.1
Priestia megaterium	JJ921		GCA_036962805.1
Priestia megaterium	JJ987		GCA_036962845.1
Priestia megaterium	JJ909		GCA_036962885.1
Priestia megaterium	JJ266		GCA_036962925.1
Priestia megaterium	JJ759		GCA_036962965.1
Priestia megaterium	JJ923		GCA_036963005.1
Priestia megaterium	JJ749		GCA_036963025.1
Priestia megaterium	JJ883		GCA_036963085.1
Priestia megaterium	JJ887		GCA_036963105.1
Priestia megaterium	JJ728		GCA_036963265.1
Priestia megaterium	JJ723		GCA_036963305.1
Priestia megaterium	JJ457		GCA_036963365.1
Priestia megaterium	JJ860		GCA_036963505.1
Priestia megaterium	JJ939		GCA_036963525.1
Priestia megaterium	JJ1267		GCA_036964925.1
Priestia megaterium	JJ1535		GCA_036964985.1
Priestia megaterium	JJ1440		GCA_036965005.1
Priestia megaterium	JJ1434		GCA_036965265.1
Priestia megaterium	JJ1428		GCA_036965305.1
Priestia megaterium	JJ1406		GCA_036965325.1
Priestia megaterium	JJ1413		GCA_036965345.1
Priestia megaterium	JJ1399		GCA_036965385.1
Priestia megaterium	JJ1389		GCA_036965405.1
Priestia megaterium	JJ1217		GCA_036965465.1
Priestia megaterium	JJ1202		GCA_036965525.1
Priestia megaterium	JJ1235		GCA_036965545.1
Priestia megaterium	JJ1260		GCA_036965585.1
Priestia megaterium	JJ1231		GCA_036965605.1
Priestia megaterium	JJ1250		GCA_036965625.1
Priestia megaterium	JJ1215		GCA_036965665.1
Priestia megaterium	JJ1157		GCA_036965765.1
Priestia megaterium	JJ1142		GCA_036965805.1
Priestia megaterium	JJ1072		GCA_036966105.1
Priestia megaterium	JJ1003		GCA_036966265.1
Priestia megaterium	JJ1708		GCA_036966505.1
Priestia megaterium	JJ1779		GCA_037026785.1
Priestia megaterium	JJ274		GCA_037026825.1
Priestia megaterium	JJ157		GCA_037026865.1
Priestia megaterium	JJ969		GCA_037026965.1
Priestia megaterium	JJ1392		GCA_037026985.1
Priestia megaterium	JJ1201		GCA_037027025.1
Priestia megaterium	JJ1116		GCA_037027065.1
Priestia megaterium	JJ1019		GCA_037027095.1
Priestia megaterium	JJ1754		GCA_037027325.1
Priestia megaterium	MLY91		GCA_037039575.1
Priestia megaterium	VIT-2021		GCA_037095915.1
Priestia megaterium	USMM083		GCA_037153015.1
Priestia megaterium	USMM082		GCA_037153135.1
Priestia megaterium	USHLN018		GCA_037153255.1
Priestia megaterium	DX3		GCA_037163955.1
Priestia megaterium	B-59757		GCA_037907585.1
Priestia megaterium	NRS-1258		GCA_037907605.1
Priestia megaterium	IMGN3		GCA_037988275.1
Priestia megaterium	VN-2023		GCA_037994625.1
Priestia megaterium	SX_1		GCA_038044125.1
Priestia megaterium	ATCC 14581		GCA_900113355.1
Priestia megaterium	NCTC6005		GCA_900445445.1
Priestia megaterium	NCTC10342		GCA_900445485.1
Priestia megaterium	Bi82		GCA_918698135.1
Priestia megaterium	4-1022-1-3Z		GCA_947495485.1
Priestia megaterium	SQ513t		GCA_963692755.1
Priestia megaterium	BMEGG		GCA_963966095.1
Priestia megaterium	DSM 319		GCA_000025805.1
Priestia megaterium	CH447_14T		GCA_008180335.1
Priestia megaterium	22-02		GCA_009935415.1
Rhodopseudomonas palustris	RCB100	✓	GCA_016584445.1
Rhodopseudomonas palustris	HaA2		GCA_000013365.1
Rhodopseudomonas palustris	BisB5		GCA_000013685.1
Rhodopseudomonas palustris	TIE-1		GCA_000020445.1
Rhodopseudomonas palustris	CGA009		GCA_000195775.2
Rhodopseudomonas palustris	JSC-3b		GCA_000504425.1
Rhodopseudomonas palustris	BAL398		GCA_000935205.1
Rhodopseudomonas palustris	42OL		GCA_001020905.1
Rhodopseudomonas palustris	ELI 1980		GCA_002026345.1
Rhodopseudomonas palustris	PSBS		GCA_002895035.1
Rhodopseudomonas palustris	DSM 126		GCA_002937155.1
Rhodopseudomonas palustris	YSC3		GCA_003031245.1
Rhodopseudomonas palustris	PS3		GCA_003031265.1
Rhodopseudomonas palustris	XCP		GCA_003226555.1
Rhodopseudomonas palustris	R1		GCA_003547145.1
Rhodopseudomonas palustris	2.1.18		GCA_003591005.1
Rhodopseudomonas palustris	2.1.37		GCA_003591275.1
Rhodopseudomonas palustris	MAG1		GCA_004294885.1
Rhodopseudomonas palustris	GJ-22		GCA_007005445.1
Rhodopseudomonas palustris	CGMCC 1.2180		GCA_013415845.1
Rhodopseudomonas palustris	4810		GCA_014145305.1
Rhodopseudomonas palustris	NC_groundwater_1		GCA_016215605.1
Rhodopseudomonas palustris	MAG-7		GCA_023155845.1
Rhodopseudomonas palustris	AZUL		GCA_024330085.1
Rhodopseudomonas palustris	TLS06		GCA_025811215.1
Rhodopseudomonas palustris	PP803		GCA_025811355.1
Rhodopseudomonas palustris	KTSSR54		GCA_025811415.1
Rhodopseudomonas palustris	VNW64		GCA_025811435.1
Rhodopseudomonas palustris	CGA0092		GCA_026625025.1
Rhodopseudomonas palustris	k7		GCA_027912195.1
Rhodopseudomonas palustris	EVOL-C2		GCA_031600295.1
Rhodopseudomonas palustris	ATCC 17000		GCA_034479375.1
Rhodopseudomonas palustris	P1		GCA_039642825.1
Rhodopseudomonas palustris	LBE-1		GCA_045984445.1
Rhodopseudomonas palustris	SRR3330209_bin.1		GCA_937949825.1

## Sheet: Table S2
Table S2. Summary statistics for the phylogenetic trees including genes, gene families, and alignment scores for Arthrobacter, Azotobacter, Azospirillum and Herbaspirillum spp.
Arthrobacter PGFam	Align. Score	Align. Length	Num. Seqs	Mean Sqr Freq.	Prop. Gaps	Used In Analysis	Product
PGF_00417840	16.21	418	188	0.793	0.05	True	Chorismate synthase (EC 4.2.3.5)
PGF_03952305	13.41	398	188	0.672	0.074	True	Arogenate dehydrogenase (EC 1.3.1.43)
PGF_00053513	12.62	465	188	0.585	0.224	True	Solanesyl diphosphate synthase (EC 2.5.1.11)
PGF_00413192	12.58	499	188	0.563	0.288	True	tRNA (adenine(58)-N(1))-methyltransferase (EC 2.1.1.220)
PGF_00336478	12.37	218	188	0.838	0.078	True	Two-component transcriptional response regulator PdtaR, LuxR family
PGF_00008106	11.84	436	188	0.567	0.236	True	Glutamate racemase (EC 5.1.1.3)
PGF_06098633	11.4	825	188	0.397	0.391	True	Uncharacterized DUF349-containing protein SCO1511
PGF_00064272	9.89	296	188	0.575	0.141	True	UPF0246 protein YaaA
PGF_00413203	9.82	167	188	0.76	0.068	True	tRNA (cytidine(34)-2'-O)-methyltransferase (EC 2.1.1.207)
PGF_00016445	9.73	128	188	0.86	0.028	True	LSU ribosomal protein L7p/L12p (P1/P2)
PGF_03174068	9.29	409	188	0.459	0.328	True	Transcription antitermination protein NusG
PGF_00689961	8.58	322	188	0.478	0.404	True	Guanylate kinase (EC 2.7.4.8)
PGF_06044589	8.5	376	188	0.438	0.289	True	TesB-like acyl-CoA thioesterase 5
PGF_00048643	8.29	242	188	0.533	0.321	True	Ribonucleotide reductase transcriptional regulator NrdR
PGF_06649360	7.74	305	188	0.443	0.297	True	Segregation and condensation protein B
PGF_00650730	7.68	99	188	0.772	0.061	True	Transcriptional regulator, AsnC family
PGF_00055100	7.67	205	188	0.535	0.242	True	Sulfur acceptor protein => iron-sulfur cluster assembly SufE
PGF_07652390	7.22	203	188	0.507	0.218	True	OsmC/Ohr family protein
PGF_00060431	6.82	104	188	0.669	0.287	True	Translation initiation factor 1
PGF_00003179	6.77	466	188	0.314	0.57	True	FIG049476: HIT family protein
PGF_00417816	6.14	234	188	0.401	0.419	True	Chorismate mutase I (EC 5.4.99.5)
PGF_12924000	4.77	98	188	0.482	0.432	True	Uncharacterized protein MSMEG_5081
Azotobacter PGFam	Align. Score	Align. Length	Num. Seqs	Mean Sqr Freq.	Prop. Gaps	Used In Analysis	Product
PGF_05729472	37.47	1622	27	0.93	0.001	True	NAD-specific glutamate dehydrogenase (EC 1.4.1.2), large form
PGF_00023107	30.32	1047	27	0.937	0.007	True	Multidrug efflux system, inner membrane proton/drug antiporter (RND type) => MexB of MexAB-OprM
PGF_01058419	30.05	1244	27	0.852	0.023	True	Exodeoxyribonuclease V beta chain (EC 3.1.11.5)
PGF_00406692	29.95	943	27	0.975	0.001	True	2-oxoglutarate dehydrogenase E1 component (EC 1.2.4.2)
PGF_04041316	29.36	946	27	0.955	0.002	True	Excinuclease ABC subunit A
PGF_05562713	28.81	899	27	0.961	0	True	[Protein-PII] uridylyltransferase (EC 2.7.7.59) / [Protein-PII]-UMP uridylyl-removing enzyme
PGF_00529632	28.53	854	27	0.976	0	True	Chaperone protein ClpB (ATP-dependent unfoldase)
PGF_00404250	28.27	863	27	0.962	0.002	True	probable glucosyl transferase
PGF_07276470	27.95	906	27	0.929	0.009	True	NADH-ubiquinone oxidoreductase chain G (EC 1.6.5.3)
PGF_00002618	27.84	1224	27	0.796	0	True	FIG020374: hypothetical protein
PGF_03272313	27.84	938	27	0.909	0.025	True	DNA gyrase subunit A (EC 5.99.1.3)
PGF_06703483	27.62	806	27	0.973	0	True	DNA gyrase subunit B (EC 5.99.1.3)
PGF_00038062	27.54	841	27	0.95	0.01	True	Protein containing domains DUF404, DUF407, DUF403
PGF_07830674	27.27	914	27	0.902	0.042	True	Alanyl-tRNA synthetase (EC 6.1.1.7)
PGF_12730080	27.26	964	27	0.878	0.032	True	Two-component system sensor histidine kinase
PGF_04962192	27.17	899	27	0.906	0.041	True	3'-to-5' exoribonuclease RNase R
PGF_08155727	26.6	1021	27	0.833	0.054	True	DNA translocase FtsK
PGF_09964285	26.55	937	27	0.867	0.019	True	LPS-assembly protein LptD @ Organic solvent tolerance protein precursor
PGF_02906681	26.31	772	27	0.947	0.008	True	Transcription accessory protein (S1 RNA-binding domain)
PGF_12702885	25.9	837	27	0.895	0.002	True	Hypothetical transmembrane protein coupled to NADH-ubiquinone oxidoreductase chain 5 homolog
PGF_10471233	25.51	730	27	0.944	0.005	True	ATP-dependent DNA helicase UvrD/PcrA (EC 3.6.4.12)
PGF_02226715	25.31	691	27	0.963	0	True	ATP-dependent DNA helicase RecG (EC 3.6.4.12)
PGF_04333086	24.92	832	27	0.864	0.056	True	DNA ligase (NAD(+)) (EC 6.5.1.2)
PGF_00065482	24.91	640	27	0.985	0	True	Uncharacterized protein YeaG
PGF_06915428	24.81	669	27	0.959	0.001	True	ATP-dependent DNA helicase Rep
PGF_00060409	24.79	709	27	0.931	0.024	True	Translation elongation factor G
PGF_00026904	24.49	693	27	0.93	0.015	True	Oligopeptidase A (EC 3.4.24.70)
PGF_00037833	24.42	686	27	0.932	0.01	True	Protease II
PGF_00416462	24.41	634	27	0.969	0.003	True	Carbon monoxide dehydrogenase CooS subunit (EC 1.2.7.4)
PGF_01763633	24.34	671	27	0.94	0	True	Sensory box histidine kinase
PGF_00012969	24.26	628	27	0.968	0	True	Phosphomethylpyrimidine synthase ThiC (EC 4.1.99.17)
PGF_00063770	24.19	724	27	0.899	0.009	True	Type IV pilus biogenesis protein PilQ
PGF_00060414	24.09	599	27	0.984	0	True	Translation elongation factor LepA
PGF_00013003	24.05	636	27	0.954	0.001	True	Bis-ABC ATPase YheS
PGF_00066591	23.97	708	27	0.901	0.004	True	Vibrioferrin receptor PvuA
PGF_00054960	23.9	633	27	0.95	0	True	Sulfate adenylyltransferase subunit 1 (EC 2.7.7.4) / Adenylylsulfate kinase (EC 2.7.1.25)
PGF_00012280	23.86	599	27	0.975	0	True	Pyruvate carboxylase subunit B (biotin-containing) (EC 6.4.1.1)
PGF_01054812	23.69	645	27	0.933	0	True	Predicted signal-transduction protein containing cAMP-binding and CBS domains
PGF_05949521	23.6	622	27	0.946	0.001	True	Protein translocase subunit SecD
PGF_00413300	23.59	630	27	0.94	0.011	False	tRNA-5-carboxymethylaminomethyl-2-thiouridine(34) synthesis protein MnmG
PGF_00417437	23.51	621	27	0.943	0.001	True	Chaperone protein HscA
PGF_00421679	23.47	654	27	0.918	0.019	True	DNA primase DnaG
PGF_09939762	23.34	559	27	0.987	0	True	SSU ribosomal protein S1p
PGF_00421098	23.16	563	27	0.976	0.003	True	DEAD-box ATP-dependent RNA helicase DeaD (= CshA) (EC 3.6.4.13)
PGF_05421852	23.11	635	27	0.917	0.001	True	Chaperone protein HtpG
PGF_03060077	23	691	27	0.875	0.003	True	4-alpha-glucanotransferase (amylomaltase) (EC 2.4.1.25)
PGF_00026416	22.99	765	27	0.831	0.07	True	Nucleoside-diphosphate sugar epimerase/dehydratase
PGF_00002423	22.96	616	27	0.925	0.011	True	ABC transporter periplasmic substrate-binding protein PA1811
PGF_00926109	22.95	579	27	0.954	0	True	Arginyl-tRNA synthetase (EC 6.1.1.19)
PGF_00007041	22.93	607	27	0.931	0.009	True	GTP-binding protein TypA/BipA
PGF_03048145	22.93	622	27	0.919	0	True	NADH-ubiquinone oxidoreductase chain L-like protein, cluster 1
PGF_00141955	22.82	596	27	0.935	0.02	True	K(+)/H(+) antiporter NhaP2
PGF_08107843	22.73	611	27	0.919	0	True	Gliding motility-associated ABC transporter substrate-binding protein GldG
PGF_10365126	22.64	720	27	0.844	0.037	True	DNA polymerase III subunits gamma and tau (EC 2.7.7.7)
PGF_03075065	22.59	596	27	0.925	0.015	True	Vibrioferrin amide bond forming protein PvsD
PGF_00036291	22.5	615	27	0.907	0.006	True	Predicted secretion system X protein GspD-like
PGF_06525160	22.48	544	27	0.964	0	True	NAD synthetase (EC 6.3.1.5) / Glutamine amidotransferase chain of NAD synthetase
PGF_07058357	22.36	572	27	0.935	0.009	True	Single-stranded-DNA-specific exonuclease RecJ
PGF_03857933	22.28	607	27	0.904	0.013	True	Penicillin-binding protein activator LpoA
PGF_00008326	22.24	557	27	0.942	0.006	True	Glutaminyl-tRNA synthetase (EC 6.1.1.18)
PGF_00003264	22.23	610	27	0.9	0.004	True	FIG067310: hypothetical protein
PGF_00025953	22.2	523	27	0.971	0.003	True	Nitrogenase (molybdenum-iron) beta chain (EC 1.18.6.1)
PGF_03751973	22.18	557	27	0.94	0	True	Inner membrane protein translocase and chaperone YidC, long form
PGF_00050995	22.09	501	27	0.987	0	True	Amidophosphoribosyltransferase (EC 2.4.2.14)
PGF_05369673	22.07	535	27	0.954	0.002	True	Methylcrotonyl-CoA carboxylase carboxyl transferase subunit (EC 6.4.1.4)
PGF_00421796	22.05	557	27	0.934	0	True	DNA repair protein RecN
PGF_03804538	22.01	530	27	0.956	0.007	True	Cytochrome c oxidase polypeptide I (EC 1.9.3.1)
PGF_00013509	21.94	535	27	0.948	0	True	IMP cyclohydrolase (EC 3.5.4.10) / Phosphoribosylaminoimidazolecarboxamide formyltransferase (EC 2.1.2.3)
PGF_00025960	21.88	535	27	0.946	0.02	True	Nitrogenase (vanadium-iron) transcriptional regulator VnfA
PGF_00710545	21.8	500	27	0.975	0	True	Lysyl-tRNA synthetase (class II) (EC 6.1.1.6)
PGF_00025951	21.71	493	27	0.978	0.002	True	Nitrogenase (molybdenum-iron) alpha chain (EC 1.18.6.1)
PGF_06747785	21.69	515	27	0.956	0.004	True	AmpG permease
PGF_00426231	21.68	521	27	0.95	0.018	True	FIG004684: SpoVR-like protein
PGF_00015709	21.67	532	27	0.94	0.003	True	Isocitrate lyase (EC 4.1.3.1)
PGF_00064460	21.66	540	27	0.932	0.008	True	Ubiquinone biosynthesis regulatory protein kinase UbiB
PGF_00025957	21.61	474	27	0.993	0	True	Nitrogenase (vanadium-iron) alpha chain (EC 1.18.6.1)
PGF_01089656	21.51	485	27	0.977	0.002	True	Ribonuclease G
PGF_00007024	21.49	495	27	0.966	0.008	True	GTP-binding protein EngA
PGF_02325838	21.37	517	27	0.94	0.001	True	Apolipoprotein N-acyltransferase / Copper homeostasis protein CutE
PGF_07459509	21.32	538	27	0.919	0.022	True	L-aspartate oxidase (EC 1.4.3.16)
PGF_00420358	21.26	499	27	0.952	0.031	True	Cytochrome c oxidase (cbb3-type) subunit CcoN (EC 1.9.3.1)
PGF_05195027	21.16	458	27	0.989	0	True	ATP synthase beta chain (EC 3.6.3.14)
PGF_00046403	21.15	502	27	0.944	0.01	True	RNA polymerase sigma-54 factor RpoN
PGF_00004650	21.15	525	27	0.923	0.002	True	ABC transporter, periplasmic substrate-binding protein PA5317
PGF_04560429	21.12	480	27	0.964	0	True	Mg/Co/Ni transporter MgtE, CBS domain-containing
PGF_00275905	21.12	467	27	0.977	0.006	True	Glutamine synthetase type I (EC 6.3.1.2)
PGF_00013801	21.11	490	27	0.954	0	True	AMP nucleosidase (EC 3.2.2.4)
PGF_06522349	21.04	483	27	0.957	0	True	Aspartyl-tRNA(Asn) amidotransferase subunit A (EC 6.3.5.6) @ Glutamyl-tRNA(Gln) amidotransferase subunit A (EC 6.3.5.7)
PGF_02098099	21.04	514	27	0.928	0.009	True	Histidine ammonia-lyase (EC 4.3.1.3)
PGF_00035595	20.99	482	27	0.956	0	True	Predicted L-lactate dehydrogenase, Iron-sulfur cluster-binding subunit YkgF
PGF_07629184	20.99	496	27	0.942	0	True	Cytosol aminopeptidase PepA (EC 3.4.11.1)
PGF_06051594	20.91	464	27	0.971	0	True	Predicted ATPase related to phosphate starvation-inducible protein PhoH
PGF_00424868	20.9	464	27	0.97	0.002	True	Ethanolamine ammonia-lyase heavy chain (EC 4.3.1.7)
PGF_06897950	20.82	476	27	0.954	0.007	True	Tricarboxylate transport sensor protein TctE
PGF_04815441	20.8	587	27	0.859	0.011	True	Aerotolerance protein BatB / Aerotolerance protein BatC
PGF_00421792	20.79	453	27	0.977	0	True	DNA repair protein RadA
PGF_05581732	20.79	442	27	0.989	0	True	Protein translocase subunit SecY
PGF_00054974	20.78	549	27	0.887	0.07	True	Na(+)-dependent bicarbonate transporter BicA
PGF_07235150	20.71	533	27	0.897	0.037	True	Peptidoglycan lipid II flippase MurJ
PGF_00025996	20.65	469	27	0.953	0.007	True	Nitrogenase vanadium-cofactor synthesis protein VnfE
PGF_00064184	20.62	487	27	0.934	0.006	True	UPF0061 protein YdiU
PGF_07052796	20.55	495	27	0.924	0.01	True	FIG015287: Zinc protease
PGF_02890229	20.53	571	27	0.859	0.027	False	Gamma-glutamyltranspeptidase (EC 2.3.2.2) @ Glutathione hydrolase (EC 3.4.19.13)
PGF_00420935	20.49	468	27	0.947	0.014	True	D-galactarate transporter @ D-glucarate transporter
PGF_07516252	20.49	580	27	0.851	0.027	True	Outer membrane component of TAM transport system
PGF_00056930	20.45	481	27	0.932	0.002	True	TldD family protein, Beta/Gamma-proteobacterial subgroup
PGF_10482116	20.44	485	27	0.928	0.006	True	Cardiolipin synthase, bacterial type ClsA
PGF_00052238	20.38	461	27	0.949	0.016	True	Signal recognition particle protein Ffh
PGF_00064004	20.37	450	27	0.96	0	True	UDP-N-acetylmuramate:L-alanyl-gamma-D-glutamyl-meso-diaminopimelate ligase (EC 6.3.2.-)
PGF_00057483	20.36	419	27	0.995	0	True	Transcription termination factor Rho
PGF_08454293	20.34	454	27	0.954	0.001	True	N-acetylglucosamine-1-phosphate uridyltransferase (EC 2.7.7.23) / Glucosamine-1-phosphate N-acetyltransferase (EC 2.3.1.157)
PGF_08562657	20.33	442	27	0.967	0	True	tRNA-i(6)A37 methylthiotransferase (EC 2.8.4.3)
PGF_01137124	20.32	452	27	0.956	0.012	True	Phosphoglucosamine mutase (EC 5.4.2.10)
PGF_05554840	20.26	485	27	0.92	0.005	True	Cobyric acid synthase (EC 6.3.5.10)
PGF_10453082	20.26	448	27	0.957	0	True	FIG015547: peptidase, M16 family
PGF_00876106	20.25	499	27	0.907	0.044	True	Chromosomal replication initiator protein DnaA
PGF_08185579	20.24	432	27	0.974	0.001	True	hypothetical protein
PGF_00401707	20.23	441	27	0.964	0	True	nitrilotriacetate monooxygenase component A
PGF_00419628	20.23	458	27	0.945	0.012	True	Coproporphyrinogen III oxidase, oxygen-independent (EC 1.3.99.22)
PGF_03059751	20.23	478	27	0.925	0.005	True	Transglycosylase, Slt family
PGF_06935032	20.21	430	27	0.975	0.001	True	Adenylosuccinate synthetase (EC 6.3.4.4)
PGF_00007028	20.2	433	27	0.971	0	True	Ribosome LSU-associated GTP-binding protein HflX
PGF_08522428	20.16	465	27	0.935	0.002	True	Proteins incorrectly called adenylate cyclase
PGF_00062564	20.16	468	27	0.932	0.005	True	Two-component sensor CbrB: intrcellular carbon:nitrogen balance
PGF_00051525	20.13	426	27	0.975	0	True	Seryl-tRNA synthetase (EC 6.1.1.11)
PGF_06614457	20.11	438	27	0.961	0.001	True	Ammonium transporter
PGF_06261512	20.1	515	27	0.886	0.025	True	Flagellar regulatory protein FleQ
PGF_00025964	20.1	475	27	0.922	0.017	True	Nitrogenase FeMo-cofactor scaffold and assembly protein NifE
PGF_02167870	20.08	472	27	0.924	0	True	Sensory histidine kinase QseC
PGF_01990221	20.07	429	27	0.969	0	True	Aspartyl aminopeptidase (EC 3.4.11.21)
PGF_05387084	20.05	421	27	0.977	0	True	Gamma-glutamyl phosphate reductase (EC 1.2.1.41)
PGF_12719092	20.04	542	27	0.861	0.006	True	Paraquat-inducible protein B
PGF_05760069	20.04	436	27	0.96	0	True	Histidinol dehydrogenase (EC 1.1.1.23)
PGF_00051113	20.02	524	27	0.875	0.037	True	Amine oxidase [flavin-containing] A (EC 1.4.3.4)
PGF_00062045	20.02	453	27	0.941	0.005	True	Tryptophanyl-tRNA synthetase (EC 6.1.1.2)
PGF_02064356	20.02	471	27	0.922	0.021	True	Adenosylhomocysteinase (EC 3.3.1.1)
PGF_00049309	20.01	445	27	0.949	0	True	S-adenosylhomocysteine deaminase (EC 3.5.4.28); Methylthioadenosine deaminase (EC 3.5.4.31)
PGF_00900122	20.01	421	27	0.975	0	True	UDP-N-acetylglucosamine 1-carboxyvinyltransferase (EC 2.5.1.7)
PGF_00549302	19.98	447	27	0.945	0.013	True	Carboxyl-terminal protease (EC 3.4.21.102)
PGF_00492707	19.98	439	27	0.954	0.019	True	Homoserine dehydrogenase (EC 1.1.1.3)
PGF_00039354	19.98	462	27	0.929	0.004	True	Alginate export system AlgK/AlgE, periplasmic component AlgK
PGF_00023818	19.97	433	27	0.96	0.001	True	N-acetylglutamate synthase (EC 2.3.1.1)
PGF_00389733	19.96	534	27	0.864	0.011	True	hypothetical protein
PGF_00862519	19.95	411	27	0.984	0.001	True	Aspartokinase (EC 2.7.2.4)
PGF_00034552	19.89	535	27	0.86	0.037	True	Poly (beta-D-mannuronate) C5 epimerase AlgG (EC 5.1.3.-)
PGF_00066260	19.87	639	27	0.786	0.143	True	Urocanate hydratase (EC 4.2.1.49)
PGF_00843497	19.83	415	27	0.973	0	True	Cell division protein FtsA
PGF_02801842	19.83	427	27	0.959	0	True	TRAP-type C4-dicarboxylate transport system, large permease component
PGF_07096769	19.75	487	27	0.895	0.013	True	UDP-N-acetylmuramoyl-dipeptide--2,6-diaminopimelate ligase (EC 6.3.2.13)
PGF_12698796	19.74	403	27	0.983	0	True	Ubiquinol-cytochrome C reductase, cytochrome B subunit (EC 1.10.2.2)
PGF_00423378	19.72	423	27	0.959	0	True	Dihydroorotase (EC 3.5.2.3)
PGF_00048846	19.69	442	27	0.936	0.003	True	Ribosomal protein S12p Asp88 (E. coli) methylthiotransferase (EC 2.8.4.4)
PGF_00039379	19.69	529	27	0.856	0.002	True	Diguanylate cyclase (EC 2.7.7.65) => Globin-coupled heme-based oxygen sensor DgcO
PGF_10436037	19.67	427	27	0.952	0.002	True	gamma-aminobutyric acid ABC transporter, permease protein 2
PGF_12754404	19.66	451	27	0.926	0	True	Glycosyltransferase
PGF_02452671	19.65	440	27	0.937	0.009	True	Cell division trigger factor (EC 5.2.1.8)
PGF_09780786	19.62	406	27	0.974	0	True	Succinylornithine transaminase (EC 2.6.1.81)
PGF_02029783	19.62	405	27	0.975	0	True	GTP-binding protein Obg
PGF_00421013	19.58	405	27	0.973	0	True	3-oxoacyl-[acyl-carrier-protein] synthase, KASI (EC 2.3.1.41)
PGF_00769755	19.51	443	27	0.927	0.005	True	16S rRNA (cytosine(967)-C(5))-methyltransferase (EC 2.1.1.176)
PGF_08021914	19.5	404	27	0.97	0	True	Cysteine desulfurase (EC 2.8.1.7) => IscS
PGF_09019918	19.44	429	27	0.939	0.008	True	Glutamate-1-semialdehyde 2,1-aminomutase (EC 5.4.3.8)
PGF_12738539	19.43	447	27	0.919	0.017	True	Uncharacterized MFS-type transporter
PGF_00010332	19.39	440	27	0.925	0.016	True	Guanine deaminase (EC 3.5.4.3)
PGF_06014884	19.38	403	27	0.965	0	True	Nitrate transporter NasA
PGF_04463652	19.37	462	27	0.901	0.029	False	C4-dicarboxylate transport transcriptional regulatory protein
PGF_02862285	19.36	406	27	0.961	0.001	True	Argininosuccinate synthase (EC 6.3.4.5)
PGF_00055328	19.36	432	27	0.931	0	True	Surface lipoprotein
PGF_04792526	19.35	403	27	0.964	0	True	O-acetylhomoserine sulfhydrylase (EC 2.5.1.49) @ O-succinylhomoserine sulfhydrylase (EC 2.5.1.48)
PGF_00008075	19.35	405	27	0.961	0	True	Glutamate N-acetyltransferase (EC 2.3.1.35) @ N-acetylglutamate synthase (EC 2.3.1.1)
PGF_00006653	19.29	420	27	0.941	0.016	True	Gate supefamily SpmA/SpmB domains protein
PGF_00403945	19.25	398	27	0.965	0	True	Biosynthetic Aromatic amino acid aminotransferase alpha (EC 2.6.1.57) @ Aromatic-amino-acid aminotransferase (EC 2.6.1.57)
PGF_00028252	19.25	497	27	0.864	0.009	True	Alginate export system Algk/AlgE, outer membrane porin AlgE
PGF_05622318	19.23	418	27	0.94	0.002	True	Serine hydroxymethyltransferase (EC 2.1.2.1)
PGF_03520151	19.21	394	27	0.968	0.009	True	Cell division protein FtsZ
PGF_01078020	19.18	414	27	0.943	0.016	True	Cytosine deaminase (EC 3.5.4.1)
PGF_00041206	19.18	421	27	0.935	0.007	True	Uncharacterized chaperone protein YegD
PGF_00420272	19.18	478	27	0.877	0.027	True	Cytochrome c Snr1
PGF_00030767	19.17	552	27	0.816	0.051	True	Peptidoglycan-binding domain 1 precursor
PGF_07800768	19.14	405	27	0.951	0	True	2-polyprenylphenol hydroxylase
PGF_00062228	19.11	468	27	0.884	0.046	True	Two component, Sigma-54 Specific, central transcriptional regulator of acidic amino acid uptake
PGF_00403434	19.09	387	27	0.97	0	True	2-methylcitrate synthase (EC 2.3.3.5)
PGF_00032869	19.08	394	27	0.961	0.002	True	Isovaleryl-CoA dehydrogenase (EC 1.3.8.4)
PGF_00062027	19.08	406	27	0.947	0	True	Tryptophan synthase beta chain (EC 4.2.1.20)
PGF_00007363	19.06	396	27	0.958	0	True	General secretion pathway protein F; Type II secretory pathway, component PulF; Type IV fimbrial assembly protein PilC
PGF_08033164	19.04	391	27	0.963	0	True	3-ketoacyl-CoA thiolase (EC 2.3.1.16)
PGF_00024232	19	398	27	0.952	0.001	True	N-succinyl-L,L-diaminopimelate aminotransferase (EC 2.6.1.17), type 2
PGF_00983050	18.98	387	27	0.965	0.001	True	Pyridoxal 5-phosphate (PLP)-dependent ornithine decarboxylase (EC 4.1.1.17)
PGF_00033971	18.98	393	27	0.957	0.002	True	Formate-dependent phosphoribosylglycinamide formyltransferase
PGF_06256559	18.97	442	27	0.902	0.026	True	ATP-dependent RNA helicase PA3950
PGF_10355040	18.95	439	27	0.904	0.002	True	FAD-dependent oxidoreductase
PGF_08913741	18.95	460	27	0.883	0.02	True	Multi antimicrobial extrusion protein (Na(+)/drug antiporter), MATE family of MDR efflux pumps
PGF_00072326	18.9	384	27	0.965	0	True	Homocitrate synthase (EC 2.3.3.14)
PGF_04607819	18.9	408	27	0.936	0.033	True	Serine phosphatase RsbU, regulator of sigma subunit
PGF_00055013	18.88	433	27	0.908	0.007	True	Sulfhydrogenase subunit alpha (EC 1.12.1.5)
PGF_02061452	18.86	374	27	0.975	0.003	True	Queuine tRNA-ribosyltransferase (EC 2.4.2.29)
PGF_02945199	18.85	427	27	0.912	0.003	True	Gamma-glutamyl-putrescine oxidase (EC1.4.3.-)
PGF_10330358	18.82	420	27	0.918	0.004	True	Nucleoside permease NupC
PGF_02236982	18.82	433	27	0.904	0	True	Polysaccharide biosynthesis protein
PGF_00381113	18.81	407	27	0.932	0.002	True	ABC-type antimicrobial peptide transport system, permease component
PGF_02277678	18.79	387	27	0.955	0.002	True	Phosphoglycerate kinase (EC 2.7.2.3)
PGF_06473395	18.78	367	27	0.981	0	True	DNA polymerase III beta subunit (EC 2.7.7.7)
PGF_00067277	18.78	391	27	0.95	0	True	Valine--pyruvate aminotransferase (EC 2.6.1.66)
PGF_01126005	18.74	384	27	0.956	0.003	True	Rod shape-determining protein RodA
PGF_04965976	18.74	383	27	0.957	0	True	Putrescine transport ATP-binding protein PotG (TC 3.A.1.11.2)
PGF_06606669	18.72	403	27	0.933	0.025	True	Alanine transaminase (EC 2.6.1.2)
PGF_09129813	18.7	373	27	0.968	0.002	True	Glutamate 5-kinase (EC 2.7.2.11) / RNA-binding C-terminal domain PUA
PGF_03039710	18.65	440	27	0.889	0.043	True	Nitrate ABC transporter, substrate-binding protein
PGF_12806714	18.59	629	27	0.741	0.033	True	hypothetical protein
PGF_03006190	18.56	395	27	0.934	0.005	True	2-polyprenyl-6-methoxyphenol hydroxylase
PGF_09188652	18.56	401	27	0.927	0.001	True	Molybdopterin molybdenumtransferase (EC 2.10.1.1)
PGF_00039188	18.55	388	27	0.942	0	True	Alginate polymerisation protein Alg44, membrane fusion protein
PGF_00008594	18.55	388	27	0.942	0.002	True	Glycerol-3-phosphate O-acyltransferase
PGF_07027046	18.53	390	27	0.938	0	True	NAD(P) transhydrogenase N-domain of subunit alpha (EC 1.6.1.2)
PGF_00030640	18.53	362	27	0.974	0.005	True	Peptide chain release factor 1
PGF_04485073	18.52	434	27	0.889	0.002	True	Dihydrofolate synthase (EC 6.3.2.12) @ Folylpolyglutamate synthase (EC 6.3.2.17)
PGF_00450848	18.49	361	27	0.973	0	True	Nitrogen regulation protein NtrB (EC 2.7.13.3)
PGF_01174807	18.48	444	27	0.877	0.001	True	Para-aminobenzoate synthase, aminase component (EC 2.6.1.85)
PGF_00017103	18.46	374	27	0.955	0	True	Lipid carrier : UDP-N-acetylgalactosaminyltransferase (EC 2.4.1.-) / Alpha-1,3-N-acetylgalactosamine transferase PglA (EC 2.4.1.-); Putative glycosyltransferase
PGF_09077460	18.46	399	27	0.924	0.01	True	1-deoxy-D-xylulose 5-phosphate reductoisomerase (EC 1.1.1.267)
PGF_02959749	18.45	375	27	0.953	0.001	True	Ribonuclease D (EC 3.1.26.3)
PGF_07541421	18.43	395	27	0.927	0.01	True	8-amino-7-oxononanoate synthase (EC 2.3.1.47)
PGF_00017109	18.42	380	27	0.945	0.004	True	Lipid-A-disaccharide synthase (EC 2.4.1.182)
PGF_00416561	18.41	383	27	0.941	0	True	Putative esterase
PGF_00054528	18.4	389	27	0.933	0.009	True	Succinyl-CoA ligase [ADP-forming] beta chain (EC 6.2.1.5)
PGF_07313224	18.39	390	27	0.931	0.016	True	Outer membrane stress sensor protease DegS
PGF_10301134	18.38	375	27	0.949	0.018	True	Chaperone protein DnaJ
PGF_00417840	18.38	363	27	0.965	0	True	Chorismate synthase (EC 4.2.3.5)
PGF_00047078	18.37	349	27	0.984	0	True	RecA protein
PGF_10143857	18.36	354	27	0.976	0.003	True	Fructose-bisphosphate aldolase class II (EC 4.1.2.13)
PGF_00919165	18.36	401	27	0.917	0	True	3-oxoadipyl-CoA thiolase (EC 2.3.1.174)
PGF_03743985	18.34	415	27	0.9	0.025	True	Imidazolonepropionase (EC 3.5.2.7)
PGF_00419685	18.3	395	27	0.921	0.009	True	3-ketoacyl-CoA thiolase (EC 2.3.1.16)
PGF_10387199	18.29	367	27	0.955	0.004	True	DNA recombination and repair protein RecF
PGF_09087715	18.28	437	27	0.875	0.002	True	tRNA(Ile)-lysidine synthetase (EC 6.3.4.19)
PGF_08461341	18.28	373	27	0.946	0	True	Lipopolysaccharide export system permease protein LptF
PGF_00945843	18.27	458	27	0.854	0.023	True	Nitrogenase FeMo-cofactor scaffold and assembly protein NifN
PGF_08199463	18.25	385	27	0.93	0.004	True	Outer membrane beta-barrel assembly protein BamB
PGF_07191648	18.25	360	27	0.962	0	True	3-isopropylmalate dehydrogenase (EC 1.1.1.85)
PGF_01400330	18.22	352	27	0.971	0.001	True	Biotin synthase (EC 2.8.1.6)
PGF_01072618	18.21	370	27	0.947	0.005	True	Dihydrolipoamide acetyltransferase component (E2) of acetoin dehydrogenase complex (EC 2.3.1.12)
PGF_06068352	18.21	410	27	0.899	0.019	True	Cytochrome c heme lyase subunit CcmH
PGF_00045726	18.2	386	27	0.927	0.004	True	Putrescine ABC transporter putrescine-binding protein PotF (TC 3.A.1.11.2)
PGF_00648450	18.2	351	27	0.971	0.017	True	Rod shape-determining protein MreB
PGF_00033954	18.19	351	27	0.971	0	True	Phosphoribosylformylglycinamidine cyclo-ligase (EC 6.3.3.1)
PGF_00024274	18.18	361	27	0.957	0.002	True	N5-carboxyaminoimidazole ribonucleotide synthase (EC 6.3.4.18)
PGF_00821117	18.17	387	27	0.924	0	True	Cyclopropane-fatty-acyl-phospholipid synthase (EC 2.1.1.79)
PGF_08398205	18.15	420	27	0.886	0.016	True	CCA tRNA nucleotidyltransferase (EC 2.7.7.72)
PGF_07304022	18.15	372	27	0.941	0.001	True	tRNA-specific 2-thiouridylase MnmA (EC 2.8.1.13)
PGF_04810602	18.14	398	27	0.909	0.002	True	Acyl-CoA dehydrogenase/oxidase domain protein
PGF_00067739	18.14	365	27	0.949	0.003	True	[4Fe-4S] cluster assembly scaffold protein Mrp (=ApbC)
PGF_00422271	18.13	333	27	0.993	0	True	DNA-directed RNA polymerase alpha subunit (EC 2.7.7.6)
PGF_07015581	18.1	403	27	0.902	0.042	True	Carbamoyl-phosphate synthase small chain (EC 6.3.5.5)
PGF_00418486	18.08	387	27	0.919	0.012	True	Coenzyme PQQ synthesis protein E
PGF_00020717	18.07	386	27	0.92	0.008	True	Methionine ABC transporter ATP-binding protein
PGF_04042618	18.07	400	27	0.903	0.033	True	Nucleoside:H+ symporter:Major facilitator superfamily
PGF_12867170	18.05	391	27	0.913	0	True	4-keto-6-deoxy-N-Acetyl-D-hexosaminyl-(Lipid carrier) aminotransferase
PGF_00007012	18.04	366	27	0.943	0.011	True	GTP-binding and nucleic acid-binding protein YchF
PGF_00050368	18.01	370	27	0.936	0	True	Selenophosphate-dependent tRNA 2-selenouridine synthase
PGF_10444249	18	429	27	0.869	0.016	True	Murein hydrolase activator EnvC
PGF_00039343	17.99	388	27	0.913	0	True	Alginate O-acetyltransferase AlgJ, inner membrane
PGF_04477253	17.97	366	27	0.939	0.012	True	Phosphoserine aminotransferase (EC 2.6.1.52)
PGF_00420764	17.96	380	27	0.922	0	True	Erythronate-4-phosphate dehydrogenase (EC 1.1.1.290)
PGF_00026424	17.96	375	27	0.928	0.004	True	Nucleoside-diphosphate-sugar epimerases
PGF_02019462	17.96	338	27	0.977	0	True	Phenylalanyl-tRNA synthetase alpha chain (EC 6.1.1.20)
PGF_01985478	17.92	370	27	0.931	0.013	True	Biosynthetic Aromatic amino acid aminotransferase beta (EC 2.6.1.57)
PGF_00003448	17.87	375	27	0.923	0.002	True	FIG110192: hypothetical protein
PGF_12822308	17.86	403	27	0.89	0.046	True	N-acetylornithine deacetylase (EC 3.5.1.16)
PGF_00011634	17.85	388	27	0.906	0.024	True	HflK protein
PGF_00020173	17.84	344	27	0.962	0	True	2,3,4,5-tetrahydropyridine-2,6-dicarboxylate N-succinyltransferase (EC 2.3.1.117)
PGF_02496863	17.81	408	27	0.882	0.01	True	Probable sugar efflux transporter
PGF_00006380	17.8	337	27	0.97	0.002	True	Fructose-1,6-bisphosphatase, type I (EC 3.1.3.11)
PGF_00045703	17.79	510	27	0.788	0.048	True	Putative virulence factor
PGF_00822481	17.77	336	27	0.969	0	True	Dipeptide ABC transporter, permease protein DppB (TC 3.A.1.5.2)
PGF_00618776	17.77	381	27	0.91	0.027	False	23S rRNA (adenine(2503)-C(2))-methyltransferase @ tRNA (adenine(37)-C(2))-methyltransferase (EC 2.1.1.192)
PGF_00008611	17.72	340	27	0.961	0	True	Glycerol-3-phosphate dehydrogenase [NAD(P)+] (EC 1.1.1.94)
PGF_00015855	17.72	338	27	0.964	0.008	True	Ketol-acid reductoisomerase (NADP(+)) (EC 1.1.1.86)
PGF_10297270	17.7	468	27	0.818	0.099	False	3-deoxy-D-manno-octulosonic acid transferase (EC 2.4.99.12)(EC 2.4.99.13)
PGF_00066906	17.7	347	27	0.95	0.022	True	Aspartate carbamoyltransferase (EC 2.1.3.2)
PGF_05186394	17.66	392	27	0.892	0.044	True	hypothetical protein
PGF_07915158	17.66	341	27	0.956	0.005	True	N(6)-L-threonylcarbamoyladenine synthase (EC 2.3.1.234)
PGF_02955528	17.65	413	27	0.869	0.017	True	hypothetical protein
PGF_06566462	17.61	354	27	0.936	0.006	True	Epoxyqueuosine reductase (EC 1.17.99.6) QueG
PGF_08109371	17.61	487	27	0.798	0.105	True	Membrane-bound lytic murein transglycosylase D
PGF_00009967	17.61	318	27	0.987	0.002	True	Glycyl-tRNA synthetase alpha chain (EC 6.1.1.14)
PGF_03295331	17.55	356	27	0.93	0	True	UDP-N-acetylglucosamine--N-acetylmuramyl-(pentapeptide) pyrophosphoryl-undecaprenol N-acetylglucosamine transferase (EC 2.4.1.227)
PGF_00017479	17.54	326	27	0.972	0.002	True	Lipoyl synthase (EC 2.8.1.8)
PGF_00017281	17.53	355	27	0.93	0.004	True	Lipopolysaccharide core heptosyltransferase I
PGF_00064229	17.53	339	27	0.952	0.002	True	Arginine N-succinyltransferase, alpha subunit (EC 2.3.1.109)
PGF_00046348	17.52	334	27	0.959	0.015	True	RNA polymerase sigma factor RpoS
PGF_01065335	17.51	346	27	0.941	0.005	True	Arginine N-succinyltransferase, beta subunit (EC 2.3.1.109)
PGF_00034561	17.5	439	27	0.835	0.029	True	Poly(3-hydroxybutyrate) depolymerase
PGF_05079020	17.5	319	27	0.98	0.002	True	MoxR-like ATPase in aerotolerance operon
PGF_00420053	17.44	457	27	0.816	0.115	True	Cysteine desulfurase (EC 2.8.1.7) => sulfur transfer pathway protein CsdA
PGF_00036876	17.44	344	27	0.94	0	True	Probable RNA methyltransferase PA1839
PGF_05696702	17.42	323	27	0.97	0	True	Sulfate and thiosulfate import ATP-binding protein CysA (EC 3.6.3.25)
PGF_00056662	17.39	348	27	0.932	0.015	True	Anthranilate phosphoribosyltransferase (EC 2.4.2.18)
PGF_00026866	17.38	323	27	0.967	0.003	True	Octaprenyl diphosphate synthase (EC 2.5.1.90)
PGF_00013120	17.38	367	27	0.907	0.044	True	ADP-heptose--lipooligosaccharide heptosyltransferase II
PGF_00055009	17.37	332	27	0.954	0.002	True	Sulfate-binding protein Sbp
PGF_00012305	17.36	373	27	0.899	0.025	True	Uncharacterized protein EC-HemX
PGF_05872952	17.33	337	27	0.944	0.002	True	Outer membrane beta-barrel assembly protein BamD
PGF_00409350	17.33	353	27	0.923	0	True	Lipopolysaccharide export system permease protein LptG
PGF_10524491	17.33	367	27	0.905	0.009	True	L-glutaminase-L-asparaginase (EC 3.5.1.38)
PGF_00048928	17.31	358	27	0.915	0.041	True	Ribosome small subunit biogenesis RbfA-release protein RsgA
PGF_00150367	17.29	461	27	0.805	0.087	True	hypothetical protein
PGF_00680629	17.29	320	27	0.967	0	True	NADPH:quinone reductase and related Zn-dependent oxidoreductases
PGF_05442739	17.28	334	27	0.946	0.006	True	Sulfate and thiosulfate binding protein CysP
PGF_00425804	17.28	328	27	0.954	0.001	True	FIG002781: Alpha-L-glutamate ligase family protein
PGF_02807167	17.28	336	27	0.942	0	True	Benzoate 1,2-dioxygenase, ferredoxin reductase component
PGF_10384663	17.27	354	27	0.918	0	True	Type IV pilus biogenesis protein PilM
PGF_00043769	17.26	332	27	0.947	0.002	True	Allantoicase (EC 3.5.3.4)
PGF_00067361	17.26	324	27	0.959	0	True	YihE protein, required for LPS synthesis
PGF_01042036	17.26	316	27	0.971	0.005	True	Protein containing domains DUF403
PGF_05770898	17.23	345	27	0.927	0.012	True	Selenide,water dikinase (EC 2.7.9.3)
PGF_00406475	17.22	476	27	0.789	0.051	False	putative capsular polysaccharide biosynthesis protein
PGF_00001200	17.2	349	27	0.921	0.018	True	FIG00954774: hypothetical protein
PGF_00055966	17.18	364	27	0.9	0.001	True	Anhydro-N-acetylmuramic acid kinase (EC 2.7.1.170)
PGF_04405923	17.17	325	27	0.953	0.005	True	Cysteine synthase (EC 2.5.1.47)
PGF_00033237	17.17	337	27	0.935	0.011	True	Phosphate starvation-inducible protein PhoH, predicted ATPase
PGF_00015530	17.14	315	27	0.966	0.006	True	Iron-sulfur cluster assembly scaffold protein NifU
PGF_08088615	17.14	334	27	0.938	0	True	NAD-dependent glyceraldehyde-3-phosphate dehydrogenase (EC 1.2.1.12) for arsenate detoxification
PGF_00054961	17.12	305	27	0.981	0	True	Sulfate adenylyltransferase subunit 2 (EC 2.7.7.4)
PGF_07808892	17.12	347	27	0.919	0.02	True	Hemin ABC transporter, permease protein
PGF_00006376	17.11	331	27	0.941	0.002	True	Fructose repressor FruR, LacI family
PGF_00017817	17.08	308	27	0.973	0.001	True	Transcriptional regulator PA3398, LysR family
PGF_02364860	17.08	339	27	0.928	0.003	True	Hydrolase, alpha/beta fold family
PGF_00424447	17.08	332	27	0.937	0.003	True	4-hydroxythreonine-4-phosphate dehydrogenase (EC 1.1.1.262)
PGF_00056698	17.07	330	27	0.94	0.005	True	Anthranilate phosphoribosyltransferase-like protein
PGF_05406959	17.07	332	27	0.937	0	True	beta-N-acetylglucosaminidase (EC 3.2.1.52)
PGF_06043321	17.06	334	27	0.933	0.01	True	Ferric iron ABC transporter, iron-binding protein
PGF_02904832	17.05	316	27	0.959	0	True	Homoserine kinase (EC 2.7.1.39)
PGF_00008509	17.04	348	27	0.913	0.022	True	D-erythrose-4-phosphate dehydrogenase (EC 1.2.1.72)
PGF_00008780	17.04	382	27	0.872	0.053	True	Glycine oxidase ThiO (EC 1.4.3.19)
PGF_00026615	17.02	300	27	0.983	0	True	N-acetylglutamate kinase (EC 2.7.2.8)
PGF_00035194	17.01	315	27	0.959	0	True	Adenosine deaminase (EC 3.5.4.4)
PGF_00048858	17	301	27	0.98	0	True	Ribosomal protein S6--L-glutamate ligase
PGF_06025565	16.99	310	27	0.965	0	True	Uncharacterized efflux ABC transporter, ATP-binding protein YadG
PGF_00053517	16.99	379	27	0.873	0.017	True	Soluble aldose sugar dehydrogenase, PQQ-dependent (EC 1.1.5.-)
PGF_10462086	16.99	320	27	0.95	0.004	True	benABC operon transcriptional activator BenR
PGF_10534624	16.99	304	27	0.975	0.004	True	gamma-aminobutyric acid ABC transporter, permease protein 1
PGF_09221959	16.98	295	27	0.989	0.003	True	Methylisocitrate lyase (EC 4.1.3.30)
PGF_00404373	16.94	306	27	0.969	0	True	probable membrane protein STY1534
PGF_10518532	16.94	315	27	0.954	0	True	D-alanine--D-alanine ligase (EC 6.3.2.4)
PGF_00063944	16.92	303	27	0.972	0	True	UDP-3-O-[3-hydroxymyristoyl] N-acetylglucosamine deacetylase (EC 3.5.1.108)
PGF_00039577	16.91	374	27	0.874	0.018	True	Alginate lyase AlgL (EC 4.2.2.3)
PGF_00002629	16.9	416	27	0.829	0.023	True	FIG020568: hypothetical protein
PGF_02424779	16.89	384	27	0.862	0.041	True	putative membrane protein
PGF_10097367	16.89	312	27	0.956	0	True	Porphobilinogen deaminase (EC 2.5.1.61)
PGF_00064357	16.88	324	27	0.938	0	True	Arginine pathway regulatory protein ArgR, repressor of arg regulon
PGF_08421732	16.88	295	27	0.983	0.004	True	NAD kinase (EC 2.7.1.23)
PGF_06755829	16.87	328	27	0.932	0	True	DNA polymerase III delta prime subunit (EC 2.7.7.7)
PGF_02908698	16.86	473	27	0.775	0.183	True	Acyl-CoA dehydrogenase (EC 1.3.8.1) => Isobutyryl-CoA specific
PGF_00063974	16.83	339	27	0.914	0	True	UDP-N-acetylenolpyruvoylglucosamine reductase (EC 1.3.1.98)
PGF_00413182	16.83	319	27	0.942	0.001	True	tRNA ho5U(34) carboxymethyltransferase
PGF_02104569	16.82	299	27	0.973	0	True	Cysteine synthase B (EC 2.5.1.47)
PGF_02996782	16.82	317	27	0.945	0.005	True	LSU rRNA pseudouridine(955/2504/2580) synthase (EC 5.4.99.24)
PGF_00049362	16.81	371	27	0.873	0.072	True	S-adenosylmethionine:tRNA ribosyltransferase-isomerase (EC 2.4.99.17)
PGF_00653980	16.8	320	27	0.939	0.003	True	Dipeptide ABC transporter, ATP-binding protein DppF (TC 3.A.1.5.2)
PGF_00019015	16.8	305	27	0.962	0	True	Malonate utilization transcriptional regulator
PGF_02947142	16.75	429	27	0.809	0.042	False	Cobalt/zinc/cadmium efflux RND transporter, membrane fusion protein CzcB
PGF_00912265	16.75	332	27	0.919	0.017	True	tRNA-dihydrouridine synthase DusB
PGF_00045738	16.74	300	27	0.966	0.002	True	Putrescine transport system permease protein PotH (TC 3.A.1.11.2)
PGF_00286510	16.73	342	27	0.905	0.009	True	putative membrane protein
PGF_06229375	16.71	421	27	0.814	0.08	True	3-carboxymuconate cyclase
PGF_00420903	16.7	344	27	0.901	0.047	True	D-arabinose-5-phosphate isomerase (EC 5.3.1.13)
PGF_00033320	16.68	397	27	0.837	0.032	True	Phosphatidylglycerophosphate synthase
PGF_00048842	16.68	306	27	0.953	0	True	Ribosomal protein L3 N(5)-glutamine methyltransferase (EC 2.1.1.298)
PGF_00065755	16.65	342	27	0.9	0.001	True	Uncharacterized protein with LysM domain, COG1652
PGF_00401090	16.64	316	27	0.936	0.002	True	2-ketogluconate kinase (EC 2.7.1.13)
PGF_10081007	16.64	335	27	0.909	0.002	True	Aerotolerance protein BatA
PGF_00413295	16.62	305	27	0.952	0	True	tRNA pseudouridine(55) synthase (EC 5.4.99.25)
PGF_00015259	16.62	288	27	0.979	0.003	True	ATP synthase gamma chain (EC 3.6.3.14)
PGF_00030589	16.62	350	27	0.888	0.027	True	Peptidase, U7 family
PGF_00416755	16.61	309	27	0.945	0	True	Cation transport ATPase
PGF_03139323	16.59	352	27	0.884	0.015	True	Nonspecific porin and structural outer membrane protein OprF
PGF_04807486	16.57	323	27	0.922	0.012	True	tRNA dimethylallyltransferase (EC 2.5.1.75)
PGF_02709485	16.53	624	27	0.662	0.152	True	EAL domain/GGDEF domain protein
PGF_06713057	16.52	335	27	0.903	0.016	True	D-lactate dehydrogenase (EC 1.1.1.28)
PGF_00018031	16.51	312	27	0.935	0	True	Lysophospholipase (EC 3.1.1.5)
PGF_00017903	16.51	296	27	0.96	0	True	LysR-family transcriptional regulator PA5179
PGF_03787622	16.51	390	27	0.836	0.087	True	DNA polymerase IV (EC 2.7.7.7)
PGF_03050893	16.51	328	27	0.912	0.012	True	Diadenosine tetraphosphatase and related serine/threonine protein phosphatases
PGF_00007027	16.51	300	27	0.953	0.002	True	GTP-binding protein Era
PGF_00423732	16.51	315	27	0.93	0	True	4-hydroxy-3-methylbut-2-enyl diphosphate reductase (EC 1.17.7.4)
PGF_02296690	16.5	317	27	0.927	0.022	True	DNA recombination-dependent growth factor RdgC
PGF_10110908	16.49	319	27	0.923	0.026	True	Transcriptional regulator PA3565, LysR family
PGF_00922738	16.48	290	27	0.968	0	True	Acyl-CoA thioesterase II (EC 3.1.2.-)
PGF_00006320	16.47	283	27	0.979	0	True	Formyltetrahydrofolate deformylase (EC 3.5.1.10)
PGF_02390924	16.47	313	27	0.931	0	True	16S rRNA (cytosine(1402)-N(4))-methyltransferase (EC 2.1.1.199)
PGF_00549380	16.46	292	27	0.963	0.004	True	4-hydroxy-tetrahydrodipicolinate synthase (EC 4.3.3.7)
PGF_00004231	16.46	376	27	0.849	0.01	True	Inner membrane transport permease YhhJ
PGF_03442474	16.45	332	27	0.903	0	True	Putative dihydropyrimidine dehydrogenase [NADP+], similar to dihydroorotate dehydrogenase
PGF_06053106	16.43	284	27	0.975	0	True	RNA polymerase sigma factor RpoH
PGF_00038071	16.43	307	27	0.938	0.009	True	Protein containing transglutaminase-like domain, putative cysteine protease
PGF_00054988	16.4	291	27	0.962	0.004	True	Sulfate transport system permease protein CysW
PGF_09655255	16.4	288	27	0.966	0	True	Transcriptional regulator, RpiR family
PGF_08262049	16.38	332	27	0.899	0.028	True	NAD(P)H-flavin reductase (EC 1.5.1.41) (EC 1.16.1.3)
PGF_00055014	16.38	386	27	0.833	0.029	True	Sulfhydrogenase subunit beta (EC 1.12.98.4)
PGF_00023488	16.36	313	27	0.925	0.001	True	Mutator MutT protein (7,8-dihydro-8-oxoguanine-triphosphatase) (EC 3.6.1.-) / Thiazole tautomerase TenI-like domain
PGF_10357928	16.36	292	27	0.957	0.003	True	gamma-aminobutyric acid ABC transporter, ATP-binding protein 1
PGF_00415332	16.36	382	27	0.837	0.089	True	23S rRNA (cytidine(2498)-2'-O)-methyltransferase (EC 2.1.1.186)
PGF_00064557	16.35	358	27	0.864	0.091	True	Metal-binding GTPase YjiA
PGF_00052943	16.32	298	27	0.946	0.008	True	Site-specific tyrosine recombinase XerD
PGF_02871378	16.32	297	27	0.947	0	True	Tetrapartite efflux system, membrane fusion component FusE-like => FusE of FusABCDE system
PGF_00415130	16.31	338	27	0.887	0.016	True	23S rRNA (adenine(1618)-N(6))-methyltransferase (EC 2.1.1.181)
PGF_06925665	16.3	281	27	0.972	0	True	ATPase associated with various cellular activities, AAA_5
PGF_00418484	16.29	303	27	0.936	0.003	True	Coenzyme PQQ synthesis protein B
PGF_00016393	16.29	273	27	0.986	0	True	LSU ribosomal protein L2p (L8e)
PGF_08847466	16.27	326	27	0.901	0.019	True	Peptidase, M23/M37 family
PGF_05165078	16.26	327	27	0.899	0.021	True	Methionyl-tRNA formyltransferase (EC 2.1.2.9)
PGF_00037828	16.25	290	27	0.954	0	True	Protease HtpX
PGF_12908096	16.23	286	27	0.96	0	True	Spermidine synthase (EC 2.5.1.16)
PGF_00028510	16.21	288	27	0.955	0.008	True	Oxaloacetate decarboxylase (EC 4.1.1.3)
PGF_03589438	16.2	304	27	0.929	0	True	Protein translocase subunit SecF
PGF_00423533	16.19	288	27	0.954	0	True	4-diphosphocytidyl-2-C-methyl-D-erythritol kinase (EC 2.7.1.148)
PGF_00413340	16.19	337	27	0.882	0.024	True	tRNA-dihydrouridine(16) synthase
PGF_00413306	16.18	274	27	0.978	0	True	tRNA-(cytosine32)-2-thiocytidine synthetase TtcA
PGF_02346669	16.18	306	27	0.925	0.013	True	Ornithine carbamoyltransferase (EC 2.1.3.3)
PGF_01762047	16.17	315	27	0.911	0	True	putative lipoprotein
PGF_02950579	16.16	271	27	0.982	0.002	True	Septum site-determining protein MinD
PGF_00066237	16.15	309	27	0.919	0.021	True	Uricase (urate oxidase) (EC 1.7.3.3)
PGF_04803924	16.15	289	27	0.95	0.011	True	Putrescine transport system permease protein PotI (TC 3.A.1.11.2)
PGF_00049323	16.14	264	27	0.993	0	True	S-adenosylmethionine decarboxylase proenzyme (EC 4.1.1.50), prokaryotic class 1A
PGF_03590313	16.13	325	27	0.895	0.007	True	putative membrane protein
PGF_00025623	16.12	352	27	0.859	0.042	False	Nicotinate-nucleotide--dimethylbenzimidazole phosphoribosyltransferase (EC 2.4.2.21)
PGF_07102049	16.12	290	27	0.946	0.007	True	UPF0701 protein YicC
PGF_00048840	16.12	292	27	0.943	0	True	Ribosomal protein L11 methyltransferase
PGF_10565315	16.11	313	27	0.911	0.015	True	hypothetical protein
PGF_10439576	16.1	341	27	0.872	0.021	True	FAD:protein FMN transferase (EC 2.7.1.180) @ FAD:protein FMN transferase (EC 2.7.1.180), NqrBC-associated
PGF_03070403	16.09	303	27	0.924	0.001	True	Glutamate/aspartate ABC transporter, substrate-binding protein GltI (TC 3.A.1.3.4)
PGF_03223464	16.09	301	27	0.927	0.002	True	Pseudouridine synthase (EC 4.2.1.70), PA2043 type
PGF_03740406	16.06	287	27	0.948	0	True	hypothetical protein
PGF_00054579	16.06	332	27	0.882	0.055	True	Sucrose specific transcriptional regulator CscR, LacI family
PGF_00274758	16.06	301	27	0.926	0	True	hypothetical protein
PGF_04775373	16.04	281	27	0.957	0	True	5,10-methylenetetrahydrofolate reductase (EC 1.5.1.20)
PGF_04746396	16.03	291	27	0.94	0.008	True	2-hydroxy-6-oxonona-2,4-dienedioate hydrolase (EC 3.7.1.14)
PGF_00376758	16.02	293	27	0.936	0.004	True	ATP/GTP-binding protein
PGF_00019000	16	283	27	0.951	0	True	Malonate decarboxylase beta subunit
PGF_07157721	16	299	27	0.925	0.022	True	Heme O synthase, protoheme IX farnesyltransferase, COX10-CtaB
PGF_00127024	15.99	307	27	0.913	0.009	True	Cell division inhibitor Slr1223 (YfcH in EC), contains epimerase/dehydratase and DUF1731 domains
PGF_00057511	15.99	332	27	0.877	0.07	True	Transcriptional activator MetR
PGF_08920552	15.99	296	27	0.929	0.006	True	FIG003573: hypothetical protein
PGF_00853991	15.96	276	27	0.961	0	True	Diaminopimelate epimerase (EC 5.1.1.7)
PGF_05785543	15.95	283	27	0.948	0	True	Signal peptidase I (EC 3.4.21.89)
PGF_01070053	15.94	337	27	0.868	0.008	True	Catalase-like heme-binding protein
PGF_08592966	15.94	320	27	0.891	0.011	True	Murein-DD-endopeptidase (EC 3.4.99.-)
PGF_00026453	15.92	311	27	0.903	0.023	True	Acetyl-coenzyme A carboxyl transferase beta chain (EC 6.4.1.2)
PGF_00423382	15.89	359	27	0.839	0.052	False	Dihydroorotase (EC 3.5.2.3)
PGF_02746079	15.88	318	27	0.89	0.01	True	Transcription regulator [contains diacylglycerol kinase catalytic domain]
PGF_05978529	15.83	299	27	0.916	0.005	True	Auxin efflux carrier family protein
PGF_00033936	15.77	289	27	0.928	0.011	True	Phosphoribosylaminoimidazole-succinocarboxamide synthase (EC 6.3.2.6)
PGF_00035591	15.76	274	27	0.952	0	True	Predicted L-lactate dehydrogenase, Fe-S oxidoreductase subunit YkgE
PGF_02100654	15.76	336	27	0.86	0.04	True	Patatin
PGF_04150742	15.73	262	27	0.972	0	True	Zinc ABC transporter, permease protein ZnuB
PGF_10480638	15.72	296	27	0.913	0.005	True	Cytochrome c oxidase polypeptide III (EC 1.9.3.1)
PGF_00418164	15.7	274	27	0.949	0	True	CmpX
PGF_00423927	15.7	295	27	0.914	0.012	True	4-hydroxybenzoate polyprenyltransferase (EC 2.5.1.39)
PGF_10561718	15.7	313	27	0.887	0	True	DnaJ-class molecular chaperone CbpA
PGF_00419627	15.69	356	27	0.832	0.12	True	Coproporphyrinogen III oxidase, aerobic (EC 1.3.3.3)
PGF_06005828	15.69	269	27	0.957	0.011	True	Phospholipid ABC transporter ATP-binding protein MlaF
PGF_00404549	15.68	344	27	0.845	0.037	True	probable polysaccharide biosynthesis protein
PGF_00036928	15.68	296	27	0.911	0.002	True	Probable acyltransferase YihG
PGF_00523822	15.67	285	27	0.928	0.004	True	Pantoate--beta-alanine ligase (EC 6.3.2.1)
PGF_10414515	15.67	277	27	0.941	0	True	Nucleoside triphosphate pyrophosphohydrolase MazG (EC 3.6.1.8)
PGF_02923127	15.65	249	27	0.992	0	True	Uridylate kinase (EC 2.7.4.22)
PGF_05740384	15.64	270	27	0.952	0	True	Formamidopyrimidine-DNA glycosylase (EC 3.2.2.23)
PGF_00001197	15.63	275	27	0.942	0	True	FIG00953934: hypothetical protein
PGF_00031182	15.61	374	27	0.807	0.032	True	Permease Ygh-P1, YjgP/YjgQ family
PGF_06629251	15.59	260	27	0.967	0	True	Methionine aminopeptidase (EC 3.4.11.18)
PGF_00056097	15.58	276	27	0.938	0.02	True	Taurine ABC transporter, ATP-binding protein TauB
PGF_00020075	15.58	274	27	0.941	0	True	Membrane proteins related to metalloendopeptidases
PGF_00066011	15.56	310	27	0.884	0.012	True	Universal stress protein family 5
PGF_07609122	15.54	272	27	0.942	0.004	True	Pyrroline-5-carboxylate reductase (EC 1.5.1.2)
PGF_10374819	15.52	352	27	0.827	0.038	True	Cytoskeleton protein RodZ
PGF_00054986	15.52	285	27	0.919	0.037	True	Sulfate transport system permease protein CysT
PGF_00046082	15.5	284	27	0.92	0.017	True	Quinate/shikimate 5-dehydrogenase I delta (EC 1.1.1.25)
PGF_04557396	15.49	308	27	0.882	0.042	True	23S rRNA (adenine(2030)-N(6))-methyltransferase (EC 2.1.1.266)
PGF_00006447	15.49	244	27	0.991	0.001	True	Fumarate and nitrate reduction regulatory protein
PGF_00031183	15.48	361	27	0.815	0.011	True	Permease, YjgP/YjgQ family
PGF_00084324	15.48	277	27	0.93	0.004	True	Undecaprenyl-diphosphatase (EC 3.6.1.27)
PGF_00781976	15.48	260	27	0.96	0.002	True	3-oxoadipate CoA-transferase subunit B (EC 2.8.3.6)
PGF_00033729	15.48	258	27	0.964	0	True	Acyl-[acyl-carrier-protein]--UDP-N-acetylglucosamine O-acyltransferase (EC 2.3.1.129)
PGF_00043079	15.45	309	27	0.879	0.048	True	Putative permease
PGF_03788368	15.45	285	27	0.915	0.023	True	RNase adapter protein RapZ
PGF_00062023	15.45	269	27	0.942	0	True	Tryptophan synthase alpha chain (EC 4.2.1.20)
PGF_05024555	15.44	282	27	0.919	0.011	True	FIG003879: Uncharacterized subgroup of the nitrilase superfamily
PGF_00033411	15.44	272	27	0.936	0.015	True	Phosphoenolpyruvate synthase regulatory protein
PGF_08693885	15.43	247	27	0.982	0	True	3-oxoacyl-[acyl-carrier protein] reductase (EC 1.1.1.100), FadG
PGF_07114837	15.39	265	27	0.945	0	True	Phospholipid ABC transporter permease protein MlaE
PGF_00037398	15.37	298	27	0.89	0.029	True	Probable transcription regulator Mig-14
PGF_10605006	15.36	357	27	0.813	0.07	True	Ribonuclease I precursor (EC 3.1.27.6)
PGF_00064506	15.36	259	27	0.955	0	True	Uncharacterized efflux ABC transporter, permease protein YadH
PGF_03750938	15.35	266	27	0.941	0	True	CO dehydrogenase accessory protein CooC (nickel insertion)
PGF_05366548	15.34	273	27	0.928	0.003	True	Methionine ABC transporter substrate-binding protein
PGF_00051187	15.33	274	27	0.926	0.013	True	Ser/Thr protein phosphatase family protein, UDP-2,3-diacylglucosamine hydrolase (EC 3.6.1.54) homolog
PGF_08031109	15.32	324	27	0.851	0.004	True	FIG00687856: Predicted nucleotidyltransferases
PGF_08228852	15.32	257	27	0.956	0	True	Zinc ABC transporter, ATP-binding protein ZnuC
PGF_10462808	15.32	340	27	0.831	0.115	True	33 kDa chaperonin HslO
PGF_00054837	15.32	271	27	0.93	0	True	Sugar phosphate isomerases/epimerases
PGF_00056897	15.31	264	27	0.943	0	True	Thymidylate synthase (EC 2.1.1.45)
PGF_00049363	15.31	281	27	0.913	0	True	S-formylglutathione hydrolase (EC 3.1.2.12)
PGF_00040869	15.29	264	27	0.941	0.006	True	Alkanesulfonate ABC transporter permease protein SsuC
PGF_00422446	15.29	248	27	0.971	0	True	DUF124 domain-containing protein
PGF_05621995	15.27	275	27	0.921	0.033	True	Prolipoprotein diacylglyceryl transferase
PGF_00417716	15.25	257	27	0.951	0	True	1,2-dihydroxycyclohexa-3,5-diene-1-carboxylate dehydrogenase (EC 1.3.1.25)
PGF_00422949	15.25	270	27	0.928	0	True	Deoxyribonuclease TatD
PGF_02472178	15.23	261	27	0.943	0.005	True	Uncharacterized metal-dependent hydrolase YcfH
PGF_05767868	15.23	249	27	0.965	0	True	Probable transcriptional regulatory protein YebC
PGF_00413208	15.23	247	27	0.969	0	True	tRNA (guanine(37)-N(1))-methyltransferase (EC 2.1.1.228)
PGF_00034813	15.22	359	27	0.803	0.015	True	Polysaccharide biosynthesis protein
PGF_00048586	15.21	239	27	0.984	0	True	Ribonuclease PH (EC 2.7.7.56)
PGF_03840037	15.2	273	27	0.92	0.002	True	Zn-dependent protease with chaperone function
PGF_05580933	15.19	276	27	0.914	0.007	True	Peptide chain release factor N(5)-glutamine methyltransferase (EC 2.1.1.297)
PGF_00058785	15.19	258	27	0.946	0.012	True	Transcriptional regulator of glmS gene, DeoR family
PGF_03215471	15.12	287	27	0.893	0.021	True	16S rRNA (cytidine(1402)-2'-O)-methyltransferase (EC 2.1.1.198)
PGF_00065976	15.11	271	27	0.918	0	True	Universal stress protein UspA and related nucleotide-binding proteins
PGF_00019005	15.11	268	27	0.923	0.003	True	Malonate decarboxylase gamma subunit
PGF_00027150	15.11	267	27	0.925	0.011	True	Omega amidase, Nit2 homolog (EC 3.5.1.3)
PGF_00012649	15.11	297	27	0.877	0.019	True	Hydrolase of the alpha/beta superfamily in cluster with COG2110
PGF_00048316	15.1	267	27	0.924	0.021	True	Rhodanese domain protein / Ankyrin
PGF_00048419	15.1	292	27	0.883	0.024	True	Rhomboid protease GlpG (EC 3.4.21.105)
PGF_02011760	15.1	269	27	0.92	0.047	True	Imidazole glycerol phosphate synthase cyclase subunit
PGF_07948865	15.09	247	27	0.96	0.002	True	Acetoacetyl-CoA reductase (EC 1.1.1.36)
PGF_03070510	15.07	279	27	0.902	0.007	True	Flagellar synthesis regulator FleN
PGF_00423628	15.06	258	27	0.937	0.006	True	4-hydroxy-2-oxovalerate aldolase
PGF_01920828	15.05	303	27	0.865	0.081	True	HesA/MoeB/ThiF family protein => sulfur transfer pathway protein CsdL
PGF_10344761	15.05	270	27	0.916	0	True	OmpA family protein
PGF_00054480	15.05	239	27	0.973	0.004	True	Succinate dehydrogenase iron-sulfur protein (EC 1.3.5.1)
PGF_07763915	15.04	277	27	0.904	0.012	True	Bis(5'-nucleosyl)-tetraphosphatase, symmetrical (EC 3.6.1.41)
PGF_03938996	15.04	290	27	0.883	0.012	True	Phosphatidylserine decarboxylase (EC 4.1.1.65)
PGF_07387912	15.04	268	27	0.919	0.007	True	ABC transporter, ATP-binding protein (cluster 12, methionine/phosphonates)
PGF_00006100	15.04	352	27	0.802	0.103	True	tRNA-modifying protein YgfZ
PGF_07208156	15.04	303	27	0.864	0.032	False	Transcriptional regulator PobR, AraC family
PGF_01393943	15.03	250	27	0.95	0	True	Pyrroloquinoline-quinone synthase (EC 1.3.3.11)
PGF_01176589	15.02	267	27	0.919	0.009	True	4-hydroxy-tetrahydrodipicolinate reductase (EC 1.17.1.8)
PGF_00008068	15.01	244	27	0.961	0.002	True	Glutamate/aspartate ABC transporter, ATP-binding protein GltL (TC 3.A.1.3.4)
PGF_04505269	15.01	248	27	0.953	0.006	True	SSU ribosomal protein S2p (SAe)
PGF_00417104	15.01	294	27	0.875	0.027	True	Cell division protein ZipA
PGF_00035831	15.01	244	27	0.961	0	True	Adenylyl-sulfate reductase [thioredoxin] (EC 1.8.4.10)
PGF_00033946	15	245	27	0.959	0.001	True	Phosphoribosylformimino-5-aminoimidazole carboxamide ribotide isomerase (EC 5.3.1.16)
PGF_08139483	14.99	260	27	0.93	0	True	Uncharacterized UPF0721 integral membrane protein
PGF_00045900	14.98	248	27	0.951	0	True	Pyridoxine 5'-phosphate synthase (EC 2.6.99.2)
PGF_02744226	14.98	274	27	0.905	0.025	True	Alkanesulfonate ABC transporter ATP-binding protein SsuB
PGF_00049889	14.96	228	27	0.991	0	True	SSU ribosomal protein S3p (S3e)
PGF_00035548	14.95	254	27	0.938	0.005	True	Predicted D-glucarate or D-galactorate regulator, GntR family
PGF_06759389	14.95	244	27	0.957	0.005	True	Gliding motility-associated ABC transporter permease protein GldF
PGF_07331522	14.94	285	27	0.885	0.008	True	Uncharacterized protein, YkwD family
PGF_00006186	14.94	273	27	0.904	0.007	True	Formate efflux transporter FocA
PGF_00943546	14.91	266	27	0.914	0.003	True	Methylglutaconyl-CoA hydratase (EC 4.2.1.18)
PGF_09794316	14.89	248	27	0.946	0.003	True	Glutamate/aspartate ABC transporter, permease protein GltJ (TC 3.A.1.3.4)
PGF_00984073	14.88	247	27	0.947	0	True	Phosphate transport system regulatory protein PhoU
PGF_02268482	14.88	260	27	0.923	0.017	True	Putative glutamine amidotransferase YafJ
PGF_02517283	14.86	293	27	0.868	0.038	True	Segregation and condensation protein A
PGF_00025669	14.86	242	27	0.955	0	True	NifY protein
PGF_00064385	14.85	284	27	0.881	0.012	True	UPF0759 protein YecE
PGF_00057116	14.85	297	27	0.862	0.03	False	TonB protein
PGF_00025980	14.84	243	27	0.952	0.002	True	Nitrogenase cofactor carrier protein NafY
PGF_02280759	14.83	251	27	0.936	0.004	True	Undecaprenyl diphosphate synthase (EC 2.5.1.31)
PGF_02931312	14.82	267	27	0.907	0.014	True	Malonyl-[acyl-carrier protein] O-methyltransferase (EC 2.1.1.197)
PGF_02937223	14.81	284	27	0.879	0.003	True	Universal stress protein family 4
PGF_05038169	14.8	320	27	0.827	0.013	True	COG1683: Uncharacterized conserved protein / FIG143828: Hypothetical protein YbgA
PGF_04275878	14.79	234	27	0.967	0	True	DnaA inactivator Hda (shorter homolog of DnaA)
PGF_09160328	14.75	229	27	0.975	0	True	Phosphate regulon transcriptional regulatory protein PhoB (SphR)
PGF_00041105	14.74	255	27	0.923	0	True	Putative glycosyltransferase
PGF_06530721	14.74	240	27	0.951	0	True	tRNA (guanine(46)-N(7))-methyltransferase (EC 2.1.1.33)
PGF_10535258	14.73	232	27	0.967	0.001	True	Lipoprotein-releasing system ATP-binding protein LolD
PGF_00017655	14.7	238	27	0.953	0	True	LrgA-associated membrane protein LrgB
PGF_00023883	14.69	258	27	0.915	0.003	True	N-acetylmuramoyl-L-alanine amidase (EC 3.5.1.28) @ 1,6-anhydro-N-acetylmuramyl-L-alanine amidase
PGF_00657110	14.69	261	27	0.909	0.036	True	SAM-dependent methyltransferase
PGF_00064270	14.69	259	27	0.913	0.007	True	UPF0246 protein YaaA
PGF_04776928	14.69	240	27	0.948	0	True	Glycerophosphoryl diester phosphodiesterase (EC 3.1.4.46)
PGF_02245544	14.64	245	27	0.935	0	True	Transcriptional regulator
PGF_00008106	14.62	264	27	0.9	0.022	False	Glutamate racemase (EC 5.1.1.3)
PGF_00064828	14.61	235	27	0.953	0	True	Uncharacterized methyltransferase PA5071
PGF_02717569	14.6	223	27	0.978	0	True	Tricarboxylate transport transcriptional regulator TctD
PGF_00049428	14.59	245	27	0.932	0.005	True	S-methyl-5'-thioinosine phosphorylase (EC 2.4.2.44)
PGF_02455692	14.59	229	27	0.964	0	True	Cytidylate kinase (EC 2.7.4.25)
PGF_00050390	14.58	465	27	0.676	0.088	True	Two-component system sensor histidine kinase
PGF_00580375	14.57	252	27	0.918	0.005	True	Alginate biosynthesis two-component system response regulator AlgR
PGF_10506571	14.56	244	27	0.932	0	True	DNA polymerase III epsilon subunit (EC 2.7.7.7)
PGF_00961810	14.54	252	27	0.916	0	True	ABC transporter, ATP-binding protein
PGF_00565351	14.54	223	27	0.974	0.001	True	ABC transporter involved in cytochrome c biogenesis, CcmB subunit
PGF_03799122	14.54	283	27	0.864	0.048	True	Vitamin B12 ABC transporter, substrate-binding protein BtuF
PGF_02473279	14.53	286	27	0.859	0.1	True	tRNA (cytidine(32)/uridine(32)-2'-O)-methyltransferase (EC 2.1.1.200)
PGF_01511633	14.52	303	27	0.834	0.009	True	Nucleoside-diphosphate-sugar epimerase
PGF_00417755	14.52	247	27	0.924	0.058	True	3-demethylubiquinol 3-O-methyltransferase (EC 2.1.1.64) @ 2-polyprenyl-6-hydroxyphenyl methylase (EC 2.1.1.222)
PGF_01737958	14.51	233	27	0.951	0	True	2-haloalkanoic acid dehalogenase (EC 3.8.1.2)
PGF_05147941	14.5	286	27	0.857	0.033	False	Nucleoside-diphosphate-sugar epimerases
PGF_06857975	14.49	222	27	0.972	0	True	Cell-division-associated, ABC-transporter-like signaling protein FtsE
PGF_03960810	14.48	259	27	0.9	0.022	True	Ubiquinol-cytochrome C reductase, cytochrome C1 subunit
PGF_00419891	14.47	215	27	0.987	0	True	Cyclic AMP receptor protein
PGF_10300175	14.46	324	27	0.803	0.164	True	Inositol-1-monophosphatase (EC 3.1.3.25)
PGF_04294484	14.45	260	27	0.896	0	True	Epimerase KguE
PGF_08006777	14.4	238	27	0.934	0.016	True	Outer membrane porin, OmpA family
PGF_03231557	14.4	245	27	0.92	0	True	Putative heme iron utilization protein
PGF_01047833	14.39	284	27	0.854	0.034	False	ABC transporter, ATP-binding protein (cluster 12, methionine/phosphonates)
PGF_00002999	14.37	233	27	0.942	0.022	True	FIG033889: YebC paralog in Betaproteobacteria
PGF_03751076	14.36	219	27	0.97	0.001	True	Riboflavin synthase eubacterial/eukaryotic (EC 2.5.1.9)
PGF_02328856	14.36	255	27	0.899	0.011	True	Type IV pilus biogenesis protein PilF
PGF_00450837	14.35	231	27	0.944	0	True	Protein of unknown function DUF484
PGF_02898176	14.34	217	27	0.973	0.004	True	Methionine ABC transporter permease protein
PGF_10556793	14.33	238	27	0.929	0.019	True	gamma-aminobutyric acid ABC transporter, ATP-binding protein 2
PGF_00054920	14.32	235	27	0.934	0	True	Sugar fermentation stimulation protein SfsA
PGF_10347210	14.3	224	27	0.956	0	True	Predicted L-lactate dehydrogenase, hypothetical protein subunit YkgG
PGF_01066545	14.29	274	27	0.864	0.022	True	Cell division coordinator CpoB
PGF_00048620	14.26	229	27	0.942	0.01	True	Ribonucleotide reductase of class II (coenzyme B12-dependent), alpha subunit (EC 1.17.4.1)
PGF_01427545	14.26	244	27	0.913	0.026	True	Aquaporin Z
PGF_00011543	14.23	246	27	0.908	0.003	True	Heptose kinase WapQ, eukaryotic type
PGF_01380326	14.23	323	27	0.792	0.041	True	Sphingosine kinase and enzymes related to eukaryotic diacylglycerol kinase
PGF_03729692	14.22	229	27	0.94	0.006	True	Uncharacterized membrane-anchored protein
PGF_00035810	14.2	300	27	0.82	0.035	True	Predicted dye-decolorizing peroxidase (DyP), YfeX-like subgroup
PGF_00416133	14.19	260	27	0.88	0.005	True	CTP:Inositol-1-phosphate cytidylyltransferase (EC 2.7.7.74)
PGF_00906364	14.14	269	27	0.862	0.034	True	Hydroxyacylglutathione hydrolase (EC 3.1.2.6)
PGF_03844200	14.12	560	27	0.596	0.368	False	Tas protein, an NADP(H)-dependent aldo-keto reductase
PGF_00060342	14.11	337	27	0.768	0.09	True	Transglutaminase-like enzyme, putative cysteine protease
PGF_08122432	14.1	236	27	0.918	0.003	True	2-C-methyl-D-erythritol 4-phosphate cytidylyltransferase (EC 2.7.7.60)
PGF_03726865	14.08	292	27	0.824	0.119	True	Lactate-responsive regulator LldR in Enterobacteria, GntR family
PGF_00063937	14.08	241	27	0.907	0	True	UDP-2,3-diacylglucosamine diphosphatase (EC 3.6.1.54)
PGF_05333400	14.08	214	27	0.962	0.012	True	BarA-associated response regulator UvrY (= GacA = SirA)
PGF_00039721	14.07	223	27	0.942	0.008	True	Putative TEGT family carrier/transport protein
PGF_04867467	14.06	212	27	0.966	0.001	True	Imidazole glycerol phosphate synthase amidotransferase subunit HisH
PGF_06269104	14.06	248	27	0.893	0.006	True	Monofunctional biosynthetic peptidoglycan transglycosylase
PGF_03287477	14.06	211	27	0.968	0	True	ATP phosphoribosyltransferase (EC 2.4.2.17) => HisGs
PGF_00403095	14.06	212	27	0.965	0	True	Uracil phosphoribosyltransferase (EC 2.4.2.9)
PGF_00054989	14.04	258	27	0.874	0.034	True	Sulfate transport system protein cysZ
PGF_00049893	14.04	206	27	0.978	0	True	SSU ribosomal protein S4p (S9e) @ SSU ribosomal protein S4p (S9e), zinc-independent
PGF_00016319	14.03	244	27	0.898	0.027	True	LRV (FeS)4 cluster domain protein clustered with nitrogenase cofactor synthesis
PGF_04380075	14.01	224	27	0.936	0.028	True	NADH-ubiquinone oxidoreductase chain B (EC 1.6.5.3)
PGF_07071261	14	208	27	0.971	0	True	GTP cyclohydrolase II (EC 3.5.4.25)
PGF_01217385	13.99	217	27	0.95	0	True	Enhancing lycopene biosynthesis protein 2
PGF_05083865	13.98	216	27	0.951	0	True	Peptide-methionine (S)-S-oxide reductase MsrA (EC 1.8.4.11)
PGF_03427698	13.98	298	27	0.81	0.093	True	3',5'-cyclic-nucleotide phosphodiesterase (EC 3.1.4.17)
PGF_09020471	13.98	252	27	0.88	0	True	GTP cyclohydrolase 1 type 2 homolog YbgI
PGF_07576195	13.97	255	27	0.875	0.009	True	FOG: TPR repeat, SEL1 subfamily
PGF_00048824	13.97	211	27	0.962	0	True	LSU rRNA pseudouridine(746) synthase (EC 5.4.99.29) @ tRNA pseudouridine(32) synthase (EC 5.4.99.28)
PGF_00424869	13.97	289	27	0.822	0.085	False	Ethanolamine ammonia-lyase light chain (EC 4.3.1.7)
PGF_00052676	13.96	223	27	0.935	0.01	True	Similar to phosphoglycolate phosphatase, clustered with ubiquinone biosynthesis SAM-dependent O-methyltransferase
PGF_00045833	13.96	215	27	0.952	0	True	Pyridoxamine 5'-phosphate oxidase (EC 1.4.3.5)
PGF_00064746	13.95	215	27	0.951	0	True	2-polyprenyl-3-methyl-6-methoxy-1,4-benzoquinol hydroxylase, coq7 type
PGF_00415697	13.94	250	27	0.881	0.003	True	Uncharacterized NRDE family protein
PGF_00028947	13.93	217	27	0.946	0	True	Oxygen-insensitive NAD(P)H nitroreductase (EC 1.-.-.-) / Dihydropteridine reductase (EC 1.5.1.34)
PGF_00012799	13.93	323	27	0.775	0.031	True	Hydrolase, carbon-nitrogen family
PGF_10553568	13.93	250	27	0.881	0.019	True	putative lipoprotein
PGF_00033968	13.92	215	27	0.949	0	True	Phosphoribosylglycinamide formyltransferase (EC 2.1.2.2)
PGF_00425066	13.9	241	27	0.896	0.005	True	Exonuclease
PGF_00001216	13.89	236	27	0.904	0.014	True	FIG00964414: hypothetical protein
PGF_00285620	13.87	211	27	0.955	0.021	False	ATP-dependent Clp protease proteolytic subunit ClpP (EC 3.4.21.92)
PGF_12856804	13.86	210	27	0.956	0	True	TRAP-type transport system, small permease component, predicted N-acetylneuraminate transporter
PGF_10294766	13.86	235	27	0.904	0.004	True	Glutamine amidotransferase, class I
PGF_00054323	13.85	209	27	0.958	0	True	YciO protein, TsaC/YrdC paralog
PGF_00689961	13.84	205	27	0.967	0	True	Guanylate kinase (EC 2.7.4.8)
PGF_00019013	13.81	255	27	0.865	0.005	True	Malonate transporter, MadM subunit
PGF_04007946	13.81	218	27	0.935	0	True	Octanoate-[acyl-carrier-protein]-protein-N-octanoyltransferase (EC 2.3.1.181)
PGF_02635429	13.8	240	27	0.891	0.032	True	tRNA (adenine(37)-N6)-methyltransferase
PGF_00416504	13.8	224	27	0.922	0.021	True	Carbon monoxide-responsive transcriptional activator CooA
PGF_01061120	13.79	270	27	0.839	0.07	True	Ser/Thr protein phosphatase family protein
PGF_00815823	13.79	232	27	0.905	0.003	True	SAM-dependent methyltransferase
PGF_04457297	13.79	220	27	0.93	0.002	True	5-formyltetrahydrofolate cyclo-ligase (EC 6.3.3.2)
PGF_00016919	13.78	226	27	0.917	0	True	Leucyl/phenylalanyl-tRNA--protein transferase (EC 2.3.2.6)
PGF_00036289	13.77	262	27	0.851	0.017	True	Predicted secretion system X FIG084745: hypothetical protein
PGF_04512522	13.77	200	27	0.973	0.001	True	LSU ribosomal protein L4p (L1e)
PGF_00063440	13.75	291	27	0.806	0.07	True	Type IIA topoisomerase (DNA gyrase/topo II, topoisomerase IV), A subunit
PGF_00420363	13.71	202	27	0.965	0	True	Cytochrome c oxidase (cbb3-type) subunit CcoO (EC 1.9.3.1)
PGF_07388564	13.7	215	27	0.934	0	True	hypothetical protein
PGF_00008838	13.69	215	27	0.934	0.011	True	16S rRNA (guanine(527)-N(7))-methyltransferase (EC 2.1.1.170)
PGF_00012646	13.67	233	27	0.896	0.012	True	Hydrolase in polyol utilization gene cluster, haloacid dehalogenase-like family
PGF_06023067	13.67	266	27	0.838	0.084	True	Carboxy-S-adenosyl-L-methionine synthase
PGF_12853457	13.66	385	27	0.696	0.068	True	hypothetical protein
PGF_00404494	13.63	237	27	0.885	0.004	True	probable periplasmic protein NMA1059
PGF_00001203	13.62	238	27	0.883	0.012	True	FIG00955360: hypothetical protein
PGF_00033748	13.62	215	27	0.929	0	True	Phospholipid ABC transporter shuttle protein MlaC
PGF_09866709	13.61	207	27	0.946	0	True	Outer membrane lipoprotein carrier protein LolA
PGF_00413319	13.6	200	27	0.962	0	True	tRNA-(ms[2]io[6]A)-hydroxylase
PGF_06819459	13.6	197	27	0.969	0	True	DnaA initiator-associating protein DiaA
PGF_10490900	13.59	197	27	0.968	0.005	True	Anthranilate synthase, amidotransferase component (EC 4.1.3.27) @ Para-aminobenzoate synthase, amidotransferase component (EC 2.6.1.85)
PGF_02717736	13.59	223	27	0.91	0	True	hypothetical protein
PGF_01677570	13.58	265	27	0.834	0.028	True	Cellobiose phosphotransferase system YdjC-like protein
PGF_10370482	13.57	276	27	0.817	0.064	True	hypothetical protein
PGF_07808527	13.56	205	27	0.947	0.005	True	ADP-ribose pyrophosphatase (EC 3.6.1.13)
PGF_00036040	13.55	228	27	0.898	0.026	True	Predicted membrane protein
PGF_02211314	13.54	245	27	0.865	0.016	True	Predicted transcriptional regulator for fatty acid degradation FadQ, TetR family
PGF_00013552	13.52	277	27	0.813	0.069	True	Rhomboid family protein
PGF_00055273	13.52	193	27	0.973	0	True	Superoxide dismutase [Fe] (EC 1.15.1.1)
PGF_00031127	13.52	214	27	0.924	0	True	Periplasmic thiol:disulfide interchange protein DsbA
PGF_00013803	13.52	197	27	0.963	0	True	Imidazoleglycerol-phosphate dehydratase (EC 4.2.1.19)
PGF_00039610	13.52	217	27	0.917	0.01	True	Alginate O-acetyltransferase AlgF, periplasmic
PGF_00425812	13.51	207	27	0.939	0	True	High frequency lysogenization protein HflD
PGF_00007026	13.48	231	27	0.887	0.063	True	GTP-binding protein EngB
PGF_00066214	13.48	207	27	0.937	0.021	True	Urease accessory protein UreG
PGF_00013852	13.47	236	27	0.877	0.008	True	InaA protein
PGF_02188242	13.45	210	27	0.928	0.004	True	Cytochrome c4
PGF_03187833	13.45	263	27	0.829	0.085	True	FolM Alternative dihydrofolate reductase 1
PGF_04565471	13.43	228	27	0.889	0.035	True	ABC transporter involved in cytochrome c biogenesis, ATPase component CcmA
PGF_03081665	13.42	197	27	0.956	0	True	Cell division integral membrane protein, YggT and half-length relatives
PGF_10380727	13.42	224	27	0.897	0	True	Allophanate hydrolase 2 subunit 1 (EC 3.5.1.54)
PGF_00048556	13.42	211	27	0.924	0.005	True	Ribonuclease HII (EC 3.1.26.4)
PGF_00048926	13.42	185	27	0.986	0	True	Ribosome recycling factor
PGF_00056681	13.41	257	27	0.837	0.002	True	Thiol:disulfide interchange protein DsbG precursor
PGF_00423668	13.41	186	27	0.983	0	True	Dna binding response regulator PrrA (RegA)
PGF_02463284	13.4	199	27	0.95	0	True	Recombination protein RecR
PGF_07191133	13.4	227	27	0.889	0.001	True	Similar to phosphoglycolate phosphatase, clustered with ribosomal large subunit pseudouridine synthase C
PGF_02589988	13.39	211	27	0.922	0.013	True	LSU rRNA pseudouridine(2457) synthase (EC 5.4.99.20)
PGF_00906049	13.37	222	27	0.898	0.023	True	Glutamate/aspartate ABC transporter, permease protein GltK (TC 3.A.1.3.4)
PGF_01747642	13.36	214	27	0.914	0.026	True	Outer membrane lipoprotein component of lipoprotein transport system LolB
PGF_00172966	13.32	195	27	0.954	0	True	hypothetical protein
PGF_07054131	13.31	210	27	0.919	0.004	True	Thioredoxin
PGF_04788810	13.31	194	27	0.956	0	True	Peptidyl-tRNA hydrolase (EC 3.1.1.29)
PGF_00047903	13.3	192	27	0.959	0.01	True	Response regulator NasT
PGF_00422918	13.29	188	27	0.969	0	True	Deoxycytidine triphosphate deaminase (EC 3.5.4.13)
PGF_00404601	13.29	208	27	0.922	0.025	True	RNA polymerase ECF-type sigma factor
PGF_00041794	13.28	187	27	0.971	0	True	Alkyl hydroperoxide reductase protein C (EC 1.11.1.15)
PGF_09626318	13.28	230	27	0.876	0.014	True	SSU rRNA pseudouridine(516) synthase (EC 5.4.99.19)
PGF_00418024	13.28	274	27	0.802	0.127	True	Chromosome segregation ATPases
PGF_05093037	13.26	224	27	0.886	0.004	True	Virulence factor mviM
PGF_00051873	13.25	505	27	0.59	0.075	True	Short-chain fatty acids transporter
PGF_00014195	13.24	199	27	0.939	0	True	Inner membrane protein YohC
PGF_10221139	13.24	218	27	0.897	0	True	SAM-dependent methyltransferase
PGF_04498026	13.24	234	27	0.865	0.047	True	Pyridoxal phosphate-containing protein YggS
PGF_00400681	13.23	217	27	0.898	0.015	True	long-chain acyl-CoA synthetase
PGF_02912009	13.23	207	27	0.919	0.002	True	Type IV pilus biogenesis protein PilO
PGF_08108653	13.22	316	27	0.744	0.07	True	Glucose-1-phosphate thymidylyltransferase (EC 2.7.7.24)
PGF_00041369	13.22	250	27	0.836	0.103	True	GMP/IMP nucleotidase YrfG
PGF_12918557	13.21	185	27	0.972	0.005	True	Glycine cleavage system transcriptional antiactivator GcvR
PGF_12881712	13.19	223	27	0.884	0.001	True	hypothetical protein
PGF_08092662	13.18	201	27	0.929	0.01	True	Intracellular septation protein IspA
PGF_01291823	13.16	209	27	0.91	0.009	True	Thiamin-phosphate pyrophosphorylase (EC 2.5.1.3)
PGF_03189552	13.14	201	27	0.927	0	True	Holliday junction ATP-dependent DNA helicase RuvA (EC 3.6.4.12)
PGF_03001544	13.14	218	27	0.89	0.038	True	Hydrolase PA4440, alpha/beta fold family
PGF_00012123	13.13	226	27	0.873	0.06	True	Histone acetyltransferase HPA2 and related acetyltransferases
PGF_00645962	13.13	209	27	0.908	0.022	True	Lipid carrier : UDP-N-acetylgalactosaminyltransferase (EC 2.4.1.-)
PGF_07133621	13.12	201	27	0.926	0.009	True	16S rRNA (guanine(966)-N(2))-methyltransferase (EC 2.1.1.171)
PGF_10395766	13.12	197	27	0.935	0.01	True	putative lipoprotein
PGF_02820109	13.12	181	27	0.975	0	True	GTP cyclohydrolase I (EC 3.5.4.16) type 1
PGF_00402279	13.09	210	27	0.903	0.016	True	oxidoreductase, 2OG-Fe(II) oxygenase family
PGF_00022467	13.08	179	27	0.978	0	True	Molybdenum cofactor biosynthesis protein MoaB
PGF_00332296	13.07	252	27	0.823	0.077	True	hypothetical protein
PGF_01935566	13.06	207	27	0.907	0	True	Nicotinamidase (EC 3.5.1.19)
PGF_00246985	13.03	252	27	0.821	0.026	True	Short-chain dehydrogenase/reductase SDR
PGF_00416576	13.02	180	27	0.97	0	True	3'-to-5' oligoribonuclease (orn)
PGF_02211378	13.01	205	27	0.908	0	True	Esterase YqiA
PGF_00016444	13	177	27	0.977	0	True	LSU ribosomal protein L6p (L9e)
PGF_00013490	13	185	27	0.956	0	True	Hypoxanthine-guanine phosphoribosyltransferase (EC 2.4.2.8)
PGF_00344969	13	289	27	0.765	0.091	True	Heavy-metal-associated domain (N-terminus) and membrane-bounded cytochrome biogenesis cycZ-like domain, possible membrane copper tolerance protein
PGF_00718935	12.99	225	27	0.866	0.037	True	FIG00953365: hypothetical protein
PGF_00016443	12.97	179	27	0.969	0	True	LSU ribosomal protein L5p (L11e)
PGF_10411954	12.95	268	27	0.791	0.096	True	DNA-binding heavy metal response regulator
PGF_00016305	12.95	209	27	0.896	0.005	True	LPS-assembly lipoprotein LptE
PGF_06506752	12.94	197	27	0.922	0	True	FMN reductase (NADPH) (EC 1.5.1.38)
PGF_03174068	12.93	177	27	0.972	0.015	True	Transcription antitermination protein NusG
PGF_06216244	12.93	239	27	0.836	0.038	True	DNA recombination and repair protein RecO
PGF_00071720	12.93	228	27	0.856	0.016	True	glutathione S-transferase-like protein
PGF_00418406	12.91	171	27	0.987	0	True	3-hydroxyacyl-[acyl-carrier-protein] dehydratase, FabA form (EC 4.2.1.59) @ Trans-2-decenoyl-[acyl-carrier-protein] isomerase (EC 5.3.3.14)
PGF_09061641	12.88	190	27	0.934	0.002	True	UPF0301 protein YqgE
PGF_07357908	12.87	214	27	0.88	0	True	UPF0070 protein YfgM
PGF_00020741	12.87	199	27	0.912	0.036	True	Methionine biosynthesis protein MetW
PGF_00002609	12.85	213	27	0.881	0	True	FIG020042: hypothetical protein
PGF_00644981	12.85	202	27	0.904	0.009	True	Arylesterase precursor (EC 3.1.1.2)
PGF_06274006	12.84	178	27	0.963	0	True	ATP synthase delta chain (EC 3.6.3.14)
PGF_00026362	12.84	202	27	0.903	0.032	True	Nucleoside 5-triphosphatase RdgB (dHAPTP, dITP, XTP-specific) (EC 3.6.1.66)
PGF_01323228	12.84	192	27	0.926	0.015	True	Acyl-phosphate:glycerol-3-phosphate O-acyltransferase PlsY (EC 2.3.1.n3)
PGF_01213071	12.83	166	27	0.996	0	True	LSU ribosomal protein L10p (P0)
PGF_00026354	12.83	183	27	0.948	0.022	True	Nucleoprotein/polynucleotide-associated enzyme
PGF_00049896	12.82	166	27	0.995	0	True	SSU ribosomal protein S5p (S2e)
PGF_03737347	12.82	208	27	0.889	0.009	True	Membrane lipoprotein lipid attachment site containing protein USSDB6D
PGF_00457990	12.82	180	27	0.955	0	True	Histidinol-phosphatase (EC 3.1.3.15)
PGF_00423914	12.81	187	27	0.937	0	True	1,6-anhydro-N-acetylmuramyl-L-alanine amidase
PGF_00666544	12.79	207	27	0.889	0	True	Ubiquinone biosynthesis protein UbiJ
PGF_00420063	12.79	204	27	0.895	0.024	True	Cysteine dioxygenase (EC 1.13.11.20)
PGF_00422466	12.79	283	27	0.76	0.116	True	4'-phosphopantetheinyl transferase entD (EC 2.7.8.-); Holo-[acyl-carrier protein] synthase, alternative (EC 2.7.8.7)
PGF_01761390	12.75	182	27	0.945	0.017	True	NADH-ubiquinone oxidoreductase chain I (EC 1.6.5.3)
PGF_07051332	12.75	198	27	0.906	0.004	True	LSU ribosomal protein L25p
PGF_00067192	12.74	179	27	0.952	0	True	YaeQ protein
PGF_02866109	12.72	196	27	0.909	0.003	True	Uncharacterized protein, similar to the N-terminal domain of Lon protease
PGF_03760224	12.72	248	27	0.808	0.071	True	Dethiobiotin synthase BioD (EC 6.3.3.3)
PGF_00060478	12.72	183	27	0.94	0.028	True	Translation initiation factor 3
PGF_00419702	12.72	180	27	0.948	0.025	True	Crossover junction endodeoxyribonuclease RuvC (EC 3.1.22.4)
PGF_01447139	12.71	192	27	0.917	0	True	ATP:Cob(I)alamin adenosyltransferase (EC 2.5.1.17)
PGF_00018552	12.69	192	27	0.916	0	True	Maf-like protein YceF
PGF_00057028	12.68	185	27	0.932	0.025	True	Tol-Pal system peptidoglycan-associated lipoprotein PAL
PGF_01898991	12.68	185	27	0.932	0	True	Threonylcarbamoyl-AMP synthase (EC 2.7.7.87)
PGF_03232407	12.68	192	27	0.915	0	True	Protein yceI precursor
PGF_03226402	12.67	181	27	0.942	0	True	1,2-dihydroxy-3-keto-5-methylthiopentene dioxygenase (EC 1.13.11.54)
PGF_00025215	12.66	163	27	0.991	0	True	Acetolactate synthase small subunit (EC 2.2.1.6)
PGF_00782880	12.65	274	27	0.764	0.113	True	Pseudouridine synthase
PGF_00003997	12.64	181	27	0.939	0	True	FOG: TPR repeat, SEL1 subfamily
PGF_06454307	12.62	193	27	0.908	0	True	Acyl carrier protein phosphodiesterase (EC 3.1.4.14)
PGF_08843714	12.6	198	27	0.895	0.012	True	Septum formation protein Maf
PGF_00719100	12.57	201	27	0.886	0.02	True	hypothetical protein
PGF_08212819	12.54	223	27	0.84	0.003	True	putative lipoprotein
PGF_00019428	12.53	175	27	0.948	0.022	True	ATP-dependent protease subunit HslV (EC 3.4.25.2)
PGF_00027740	12.5	167	27	0.967	0	True	Periplasmic chaperone of outer membrane proteins Skp @ Outer membrane protein H precursor
PGF_01135236	12.5	203	27	0.877	0.005	True	Dephospho-CoA kinase (EC 2.7.1.24)
PGF_03331199	12.49	251	27	0.788	0.14	True	Uncharacterized protein YraR
PGF_00049904	12.48	156	27	0.999	0	True	SSU ribosomal protein S7p (S5e)
PGF_00418254	12.48	257	27	0.778	0.142	True	Cobalamin biosynthesis protein BluB @ 5,6-dimethylbenzimidazole synthase, flavin destructase family
PGF_01785347	12.47	159	27	0.989	0	True	Adenosine (5')-pentaphospho-(5'')-adenosine pyrophosphohydrolase
PGF_02790700	12.46	173	27	0.948	0	True	Adenosylcobinamide kinase (EC 2.7.1.156) / Adenosylcobinamide-phosphate guanylyltransferase (EC 2.7.7.62)
PGF_04601959	12.46	186	27	0.914	0.001	True	CO dehydrogenase iron-sulfur protein CooF (EC 1.2.7.4)
PGF_07669399	12.46	184	27	0.918	0	True	Cytochrome b561 homolog 2
PGF_06458877	12.45	163	27	0.975	0.001	True	Phosphatidylglycerophosphatase A (EC 3.1.3.27)
PGF_04455889	12.43	210	27	0.858	0.047	True	Alkylated DNA repair protein AlkB
PGF_00051345	12.42	160	27	0.982	0	True	Serine-protein kinase RsbW (EC 2.7.11.1)
PGF_00057435	12.42	165	27	0.967	0	True	Transcription elongation factor GreB
PGF_10049472	12.41	167	27	0.96	0	True	Lipoprotein signal peptidase (EC 3.4.23.36)
PGF_00375743	12.41	179	27	0.927	0	True	hypothetical protein
PGF_00416903	12.37	357	27	0.655	0.198	True	Cell division protein
PGF_00719006	12.36	391	27	0.625	0.143	True	hypothetical protein
PGF_00026002	12.36	185	27	0.909	0.017	True	Nitrogenase vanadium-cofactor synthesis protein VnfX
PGF_00027168	12.36	223	27	0.828	0.033	True	OmpA family protein
PGF_03515873	12.36	205	27	0.863	0.019	True	Integral membrane protein
PGF_01167975	12.36	172	27	0.942	0.004	True	UPF0307 protein YjgA
PGF_02489591	12.34	202	27	0.869	0.035	False	Uncharacterized Nudix hydrolase NudL
PGF_01043799	12.34	158	27	0.982	0	True	Transcription elongation factor GreA
PGF_00002592	12.34	236	27	0.803	0.13	True	FIG01964566: Predicted membrane protein, hemolysin III homolog
PGF_00413554	12.33	160	27	0.975	0.001	True	tmRNA-binding protein SmpB
PGF_00012996	12.33	195	27	0.883	0	True	Hypothetical protein in cytochrome oxidase biogenesis cluster
PGF_06894101	12.31	175	27	0.931	0.013	True	3-deoxy-D-manno-octulosonate 8-phosphate phosphatase (EC 3.1.3.45)
PGF_00158528	12.31	166	27	0.956	0	True	hypothetical protein
PGF_12938074	12.31	231	27	0.81	0.045	True	hypothetical protein
PGF_00049163	12.3	159	27	0.976	0	True	Rod shape-determining protein MreD
PGF_00048643	12.3	154	27	0.991	0	True	Ribonucleotide reductase transcriptional regulator NrdR
PGF_00054301	12.29	207	27	0.854	0.02	True	Stringent starvation protein A
PGF_02203766	12.28	192	27	0.886	0.022	True	Lipopolysaccharide export system protein LptC
PGF_00057378	12.27	265	27	0.754	0.075	True	TraX family protein
PGF_00030655	12.27	168	27	0.947	0	True	Peptide deformylase (EC 3.5.1.88)
PGF_12804635	12.27	215	27	0.837	0.016	True	hypothetical protein
PGF_06250228	12.22	188	27	0.891	0	True	Transcriptional regulator, AcrR family
PGF_10511001	12.22	244	27	0.782	0.059	True	putative lipoprotein
PGF_00037855	12.22	183	27	0.903	0.025	True	Protease subunit of ATP-dependent Clp proteases
PGF_00424338	12.22	272	27	0.741	0.158	True	Endonuclease V (EC 3.1.21.7)
PGF_10348836	12.2	169	27	0.939	0.017	True	NADH-ubiquinone oxidoreductase chain J (EC 1.6.5.3)
PGF_10450086	12.19	162	27	0.958	0.005	True	Transcription termination protein NusB
PGF_00024692	12.19	164	27	0.952	0	True	NADH-ubiquinone oxidoreductase chain E (EC 1.6.5.3)
PGF_00027250	12.18	194	27	0.875	0.009	True	Optional hypothetical component of the B12 transporter BtuM
PGF_07480521	12.16	155	27	0.977	0	True	23S rRNA (pseudouridine(1915)-N(3))-methyltransferase (EC 2.1.1.177)
PGF_00033941	12.16	211	27	0.837	0.054	True	Phosphoribosylanthranilate isomerase (EC 5.3.1.24)
PGF_00415834	12.16	175	27	0.919	0.006	True	COGs COG3216
PGF_00028700	12.16	165	27	0.946	0	True	Oxidoreductase probably involved in sulfite reduction
PGF_00864112	12.14	240	27	0.784	0.065	True	Thermostable hemolysin delta-VPH
PGF_02386833	12.14	226	27	0.808	0.065	False	7-carboxy-7-deazaguanine synthase (EC 4.3.99.3)
PGF_02838109	12.14	172	27	0.926	0.023	True	Shikimate kinase I (EC 2.7.1.71)
PGF_09879986	12.13	185	27	0.892	0.04	False	Lipopolysaccharide export system protein LptA
PGF_06651819	12.12	176	27	0.913	0	True	hypothetical protein
PGF_04762552	12.11	159	27	0.96	0	True	Phosphopantetheine adenylyltransferase (EC 2.7.7.3)
PGF_02031353	12.1	175	27	0.915	0.012	False	FIG01269488: protein, clustered with ribosomal protein L32p
PGF_07700065	12.1	161	27	0.954	0	True	FKBP-type peptidyl-prolyl cis-trans isomerase SlyD (EC 5.2.1.8)
PGF_00400471	12.09	164	27	0.944	0.011	True	Benzoate 1,2-dioxygenase beta subunit (EC 1.14.12.10)
PGF_05172785	12.08	165	27	0.94	0.009	True	N5-carboxyaminoimidazole ribonucleotide mutase (EC 5.4.99.18)
PGF_01466629	12.08	228	27	0.8	0.06	True	Type IV pilus biogenesis protein PilN
PGF_00026003	12.07	161	27	0.951	0.006	True	Nitrogenase vanadium-cofactor synthesis protein VnfY
PGF_04315180	12.06	174	27	0.914	0.06	True	Protein-export protein SecB (maintains pre-export unfolded state)
PGF_10546429	12.03	156	27	0.963	0	True	ATP synthase F0 sector subunit b (EC 3.6.3.14)
PGF_00415463	12.03	171	27	0.92	0.012	True	UTP pyrophosphatase (EC 3.6.1.9)
PGF_00399753	12.03	156	27	0.963	0	True	hypothetical protein sometimes fused to ribosomal protein S6 glutaminyl transferase
PGF_00053644	12.01	216	27	0.817	0.036	True	toluene tolerance protein
PGF_07567750	12	192	27	0.866	0.023	True	Outer membrane lipoprotein Blc
PGF_00066203	11.99	166	27	0.93	0	True	Urease accessory protein UreE
PGF_05549488	11.98	154	27	0.966	0	True	PTS IIA-like nitrogen-regulatory protein PtsN
PGF_00025961	11.97	158	27	0.953	0	True	Nitrogenase FeMo-cofactor carrier protein NifX
PGF_03063012	11.96	174	27	0.907	0.005	True	Chaperone protein HscB
PGF_09258168	11.96	152	27	0.97	0	True	Ribonuclease HI (EC 3.1.26.4)
PGF_06000821	11.95	178	27	0.896	0	True	16S rRNA processing protein RimM
PGF_05880970	11.93	188	27	0.87	0.031	True	Cardiolipin synthase (CMP-forming), eukaryotic type Cls-II (EC 2.7.8.41)
PGF_00405415	11.92	171	27	0.911	0.01	True	2-oxo-4-hydroxy-4-carboxy-5-ureidoimidazoline (OHCU) decarboxylase (EC 4.1.1.97)
PGF_04039232	11.92	203	27	0.836	0.031	True	Sigma factor RpoE negative regulatory protein RseA
PGF_00020361	11.92	163	27	0.933	0.002	True	Metal-dependent hydrolase YbeY, involved in rRNA and/or ribosome maturation and assembly
PGF_00815679	11.9	166	27	0.923	0	True	hypothetical protein
PGF_00017055	11.89	177	27	0.894	0.033	True	Lipid A 3-O-deacylase
PGF_00413203	11.88	153	27	0.961	0	True	tRNA (cytidine(34)-2'-O)-methyltransferase (EC 2.1.1.207)
PGF_01825441	11.88	156	27	0.951	0.018	True	enoyl-CoA hydratase, R-specific
PGF_07504595	11.87	146	27	0.982	0.001	True	3-hydroxyacyl-[acyl-carrier-protein] dehydratase, FabZ form (EC 4.2.1.59)
PGF_00420582	11.85	184	27	0.874	0.02	True	Cytochrome oxidase biogenesis protein Cox11-CtaG, copper delivery to Cox1
PGF_00025668	11.84	160	27	0.936	0	True	NifX-associated protein
PGF_00707140	11.83	155	27	0.95	0	True	Cys-tRNA(Pro) deacylase YbaK
PGF_01430214	11.81	151	27	0.961	0	True	Deoxyuridine 5'-triphosphate nucleotidohydrolase (EC 3.6.1.23)
PGF_00973394	11.81	158	27	0.94	0.01	True	Phospholipid ABC transporter substrate-binding protein MlaD
PGF_07854425	11.81	180	27	0.88	0.035	True	Superoxide dismutase [Cu-Zn] precursor (EC 1.15.1.1)
PGF_06724323	11.8	167	27	0.913	0.001	True	O-acetyl-ADP-ribose deacetylase
PGF_00038642	11.8	164	27	0.921	0	True	Protein SprT
PGF_06180597	11.79	142	27	0.989	0	True	LSU ribosomal protein L13p (L13Ae)
PGF_01682834	11.77	182	27	0.872	0.057	True	Bacterial ribosome SSU maturation protein RimP
PGF_00419487	11.75	150	27	0.96	0	True	Conserved uncharacterized protein CreA
PGF_00036303	11.75	180	27	0.876	0.019	False	Predicted secretion system X transmembrane protein 1
PGF_06626131	11.74	157	27	0.937	0	True	2-C-methyl-D-erythritol 2,4-cyclodiphosphate synthase (EC 4.6.1.12)
PGF_00058668	11.72	148	27	0.964	0	True	Transcriptional regulator SlyA
PGF_00040273	11.72	167	27	0.907	0	True	Putative analog of CcoH, COG3198
PGF_00016342	11.72	144	27	0.977	0	True	LSU ribosomal protein L15p (L27Ae)
PGF_00016452	11.71	148	27	0.962	0	True	LSU ribosomal protein L9p
PGF_00025976	11.71	196	27	0.836	0.011	True	Nitrogenase FeMo-cofactor synthesis molybdenum delivery protein NifQ
PGF_00016343	11.7	137	27	1	0	True	LSU ribosomal protein L16p (L10e)
PGF_00025671	11.69	163	27	0.916	0.026	True	NifZ protein
PGF_04630848	11.68	155	27	0.938	0.004	True	Cytochrome c-type biogenesis protein CcmE, heme chaperone
PGF_00036294	11.67	160	27	0.923	0.008	True	Predicted secretion system X protein GspG-like
PGF_06120144	11.66	144	27	0.971	0	True	Ribosome association toxin RatA
PGF_02230794	11.62	204	27	0.814	0.032	True	Molybdenum cofactor guanylyltransferase (EC 2.7.7.77)
PGF_09153377	11.6	167	27	0.898	0.012	True	Uncharacterized protein YbbK
PGF_10363383	11.6	304	27	0.665	0.149	False	Murein hydrolase activator NlpD
PGF_01366266	11.58	150	27	0.945	0	True	Ribosomal-protein-S18p-alanine acetyltransferase (EC 2.3.1.128)
PGF_06818208	11.57	149	27	0.948	0	True	Tellurite resistance protein TerB
PGF_02942357	11.57	155	27	0.929	0.019	True	cAMP-binding proteins - catabolite gene activator and regulatory subunit of cAMP-dependent protein kinases
PGF_01482614	11.56	197	27	0.824	0.068	False	Modulator of drug activity B
PGF_00980997	11.56	151	27	0.941	0.031	True	Uncharacterized protein YqiB
PGF_00418018	11.56	165	27	0.9	0.011	True	Chromosome segregation ATPases
PGF_00064280	11.55	149	27	0.947	0	True	UPF0260 protein YcgN
PGF_00042057	11.55	154	27	0.931	0	True	Putative membrane-spanning protein
PGF_07919746	11.55	142	27	0.969	0.002	True	ATP synthase epsilon chain (EC 3.6.3.14)
PGF_12816682	11.52	158	27	0.917	0	True	hypothetical protein
PGF_07695531	11.52	143	27	0.963	0.011	True	LSU ribosomal protein L11p (L12e)
PGF_02881204	11.5	157	27	0.918	0	True	Cytochrome c heme lyase subunit CcmL
PGF_02942843	11.5	156	27	0.921	0.001	True	Thiol-disulfide isomerase and thioredoxins
PGF_02719231	11.48	137	27	0.981	0.001	True	NADH ubiquinone oxidoreductase chain A (EC 1.6.5.3)
PGF_07596127	11.48	160	27	0.908	0.03	True	tRNA-specific adenosine-34 deaminase (EC 3.5.4.33)
PGF_09515854	11.45	154	27	0.923	0	True	Low molecular weight protein tyrosine phosphatase (EC 3.1.3.48)
PGF_01052498	11.45	210	27	0.79	0.122	True	4-hydroxyphenylacetate 3-monooxygenase, reductase component (EC 1.6.8.-)
PGF_03348056	11.45	170	27	0.878	0.034	True	FIG00657500: hypothetical protein
PGF_09199262	11.45	152	27	0.928	0	True	Tripartite tricarboxylate transporter TctB family
PGF_00056661	11.44	200	27	0.809	0.095	False	Thiol-disulfide isomerase and thioredoxins
PGF_10470343	11.44	134	27	0.988	0.004	True	Ferric uptake regulation protein FUR
PGF_00400020	11.42	150	27	0.932	0.018	True	hypothetical transporter PduT for various metalloporphyrins
PGF_00718999	11.41	177	27	0.858	0.022	True	hypothetical protein
PGF_00030491	11.39	162	27	0.895	0.03	True	Acyl dehydratase
PGF_02326387	11.38	164	27	0.888	0.026	True	Peptidyl-prolyl cis-trans isomerase PpiB (EC 5.2.1.8)
PGF_00003568	11.38	258	27	0.708	0.137	True	FIG140336: TPR domain protein
PGF_02386652	11.37	194	27	0.816	0.159	True	Ribonuclease E inhibitor RraA
PGF_00049901	11.37	140	27	0.961	0.017	True	SSU ribosomal protein S6p
PGF_00003749	11.37	145	27	0.944	0	True	FKBP-type peptidyl-prolyl cis-trans isomerase SlpA (EC 5.2.1.8)
PGF_00721382	11.37	151	27	0.925	0.002	True	hypothetical protein
PGF_08346382	11.36	154	27	0.915	0.006	True	Outer membrane lipoprotein
PGF_00887027	11.32	150	27	0.924	0.006	True	Protein of unknown function DUF336
PGF_00049837	11.32	129	27	0.996	0	True	SSU ribosomal protein S11p (S14e)
PGF_00406457	11.31	155	27	0.909	0.001	True	putative c'cytochrome
PGF_08189833	11.31	149	27	0.926	0.02	True	Protein YaiI
PGF_01167573	11.3	171	27	0.864	0.029	False	FIG003461: hypothetical protein
PGF_02317534	11.3	144	27	0.941	0	True	Thioredoxin 2
PGF_01842291	11.29	177	27	0.849	0.012	True	hypothetical protein
PGF_00425605	11.28	155	27	0.906	0	True	FAD/FMN-containing dehydrogenases
PGF_00425797	11.28	144	27	0.94	0	True	FIG002571: 4-hydroxybenzoyl-CoA thioesterase domain protein
PGF_08161874	11.27	132	27	0.981	0	True	cytosolic long-chain acyl-CoA thioester hydrolase family protein
PGF_04369616	11.27	141	27	0.949	0	True	UPF0047 protein YjbQ
PGF_12910199	11.27	151	27	0.917	0.004	True	Histone acetyltransferase HPA2 and related acetyltransferases
PGF_10488938	11.27	142	27	0.946	0	True	Putative pre-16S rRNA nuclease YqgF
PGF_00559569	11.26	159	27	0.893	0.04	True	UPF0716 protein FxsA
PGF_03837024	11.23	140	27	0.949	0.015	True	Protein YhfA
PGF_00220548	11.21	158	27	0.892	0.015	True	Thiol peroxidase, Bcp-type (EC 1.11.1.15)
PGF_00038879	11.2	146	27	0.927	0.026	True	Protoporphyrinogen IX oxidase, novel form, HemJ (EC 1.3.-.-)
PGF_02989389	11.19	155	27	0.899	0	True	Alginate regulatory protein AlgQ, positive transcriptional regulator of AlgD
PGF_04675530	11.18	161	27	0.881	0.006	True	Transcription elongation factor
PGF_00048535	11.18	171	27	0.855	0.05	False	Outer membrane beta-barrel assembly protein BamE
PGF_00049909	11.17	130	27	0.98	0	True	SSU ribosomal protein S9p (S16e)
PGF_00002563	11.15	164	27	0.871	0.031	True	FIG018175: Predicted transmembrane protein
PGF_08219063	11.15	160	27	0.882	0.039	True	Predicted secretion system X pseudopilin PulG-like
PGF_09027360	11.1	156	27	0.889	0.006	True	Regulatory protein RecX
PGF_00985834	11.09	126	27	0.988	0	True	Aspartate 1-decarboxylase (EC 4.1.1.11)
PGF_00057032	11.08	148	27	0.911	0.013	True	Tol-Pal system-associated acyl-CoA thioesterase
PGF_05586373	11.08	137	27	0.946	0	True	Rhodanese-related sulfurtransferase YibN
PGF_10322199	11.07	141	27	0.932	0	True	Diadenosine tetraphosphate (Ap4A) hydrolase and other HIT family hydrolases
PGF_09542755	11.07	207	27	0.769	0.105	True	putative lipoprotein
PGF_00586606	11.06	167	27	0.856	0.066	True	Organic hydroperoxide resistance transcriptional regulator
PGF_00950245	11.04	134	27	0.954	0	True	Hemerythrin domain protein
PGF_00016340	11.04	122	27	0.999	0	True	LSU ribosomal protein L14p (L23e)
PGF_00015523	11.03	128	27	0.975	0	True	Iron-sulfur cluster assembly scaffold protein IscU
PGF_00026358	11.03	173	27	0.839	0.059	True	Nucleoside 2-deoxyribosyltransferase
PGF_02776739	11.03	133	27	0.956	0.006	True	Phosphoribosyl-AMP cyclohydrolase (EC 3.5.4.19)
PGF_00001201	11.03	133	27	0.956	0	True	FIG00955003: hypothetical protein
PGF_00054302	11.02	136	27	0.945	0.007	True	Stringent starvation protein B
PGF_00420543	10.98	140	27	0.928	0.002	True	Cytochrome c5
PGF_00077379	10.96	149	27	0.898	0.029	True	hypothetical protein
PGF_00421071	10.95	145	27	0.91	0.012	True	D-aminoacyl-tRNA deacylase (EC 3.1.1.96)
PGF_00718943	10.95	142	27	0.919	0	True	Copper chaperone
PGF_00036531	10.94	191	27	0.791	0.032	True	Predicted zinc-binding protein
PGF_00049906	10.94	130	27	0.959	0.017	True	SSU ribosomal protein S8p (S15Ae)
PGF_00016346	10.91	130	27	0.957	0.007	True	LSU ribosomal protein L17p
PGF_00026563	10.87	146	27	0.899	0.013	True	Nudix-like NDP and NTP phosphohydrolase NudJ
PGF_00049840	10.86	118	27	0.999	0	True	SSU ribosomal protein S13p (S18e)
PGF_02690675	10.85	127	27	0.963	0	True	RidA/YER057c/UK114 superfamily protein
PGF_07532560	10.84	209	27	0.75	0.021	False	hypothetical protein
PGF_00413658	10.83	126	27	0.965	0	True	transcriptional regulator MvaT, P16 subunit
PGF_04756689	10.83	138	27	0.922	0.018	True	hypothetical protein
PGF_01674551	10.78	129	27	0.949	0	True	Glycine cleavage system H protein
PGF_06941403	10.78	123	27	0.972	0.009	True	SSU ribosomal protein S12p (S23e)
PGF_01095805	10.75	148	27	0.884	0	True	Low molecular weight protein-tyrosine-phosphatase (EC 3.1.3.48) => Etp
PGF_00016358	10.74	118	27	0.988	0	True	LSU ribosomal protein L20p
PGF_08031782	10.72	153	27	0.866	0.001	True	Putative protein-S-isoprenylcysteine methyltransferase
PGF_03821527	10.7	134	27	0.925	0	True	Inner membrane protein YbaN
PGF_00420920	10.7	125	27	0.957	0	True	D-erythro-7,8-dihydroneopterin triphosphate epimerase
PGF_00414156	10.7	153	27	0.865	0.092	True	twitching motility protein PilG
PGF_00016445	10.69	122	27	0.968	0	True	LSU ribosomal protein L7p/L12p (P1/P2)
PGF_00054476	10.67	122	27	0.966	0.005	True	Succinate dehydrogenase hydrophobic membrane anchor protein
PGF_00396256	10.66	134	27	0.921	0.002	True	hypothetical protein
PGF_00048933	10.64	130	27	0.933	0.004	True	Ribosome-associated heat shock protein implicated in the recycling of the 50S subunit (S4 paralog)
PGF_03681316	10.63	131	27	0.929	0.008	True	Hemoglobin-like protein HbO
PGF_00820102	10.62	176	27	0.801	0.015	True	2'-5' RNA ligase
PGF_00611997	10.62	136	27	0.91	0.007	True	hypothetical protein
PGF_04845029	10.61	116	27	0.985	0	True	LSU ribosomal protein L19p
PGF_12821624	10.58	132	27	0.921	0	True	hypothetical protein
PGF_01708405	10.58	126	27	0.943	0.011	True	ApaG protein
PGF_00213072	10.57	145	27	0.878	0.013	True	hypothetical protein
PGF_03038852	10.56	125	27	0.944	0	True	FIG00018398: hypothetical regulator
PGF_00016353	10.55	116	27	0.98	0	True	LSU ribosomal protein L18p (L5e)
PGF_00435430	10.54	117	27	0.974	0	True	Ribosomal silencing factor RsfA
PGF_00645831	10.54	142	27	0.884	0	True	DNA polymerase III chi subunit (EC 2.7.7.7)
PGF_00025630	10.52	120	27	0.96	0	True	NifB-domain protein, type 2
PGF_01748119	10.51	139	27	0.892	0.019	True	Sulfur acceptor protein => sulfur transfer pathway protein CsdE
PGF_09545833	10.51	116	27	0.976	0.006	True	Iron-sulfur cluster insertion protein ErpA
PGF_00401713	10.49	131	27	0.917	0	True	nitrogen fixation-related protein
PGF_00060481	10.46	123	27	0.943	0	True	Translation initiation factor SUI1-related protein
PGF_05670035	10.45	197	27	0.745	0.119	True	hypothetical protein
PGF_00388550	10.45	135	27	0.899	0	True	hypothetical protein
PGF_00413243	10.44	119	27	0.957	0	True	tRNA 5-methylaminomethyl-2-thiouridine synthase subunit TusC
PGF_08142912	10.41	164	27	0.813	0.038	True	hypothetical protein
PGF_00066992	10.39	145	27	0.863	0.046	True	XoxI
PGF_02340011	10.32	128	27	0.912	0.003	True	Phage holin
PGF_01681855	10.31	112	27	0.974	0.012	True	Nitrogen regulatory protein P-II, GlnK
PGF_02085373	10.3	172	27	0.786	0.024	True	UPF0225 protein YchJ
PGF_00842391	10.3	141	27	0.867	0.022	True	GNAT family acetyltransferase YjcF
PGF_00420342	10.29	162	27	0.808	0.026	True	Cytochrome c heme lyase subunit CcmH
PGF_03050552	10.29	139	27	0.873	0	True	Uncharacterized protein PA3962
PGF_00036296	10.26	124	27	0.921	0	True	Predicted secretion system X protein GspG-like 2
PGF_06594013	10.23	143	27	0.855	0.075	True	Peptide-methionine (R)-S-oxide reductase MsrB (EC 1.8.4.12)
PGF_00577145	10.22	123	27	0.922	0.039	True	FIG138056: a glutathione-dependent thiol reductase
PGF_00013272	10.22	150	27	0.834	0.077	True	Peptidyl-tRNA hydrolase ArfB (EC 3.1.1.29)
PGF_02141223	10.2	108	27	0.982	0	True	Nucleoid-associated protein YaaK
PGF_01420802	10.19	152	27	0.827	0.08	False	Transcriptional regulator MraZ
PGF_00272894	10.15	127	27	0.9	0.023	True	hypothetical protein
PGF_05759627	10.14	107	27	0.981	0.001	True	4Fe-4S dicluster fused with DUF3470
PGF_09094554	10.14	120	27	0.926	0.024	True	hypothetical protein
PGF_10366170	10.12	132	27	0.881	0.001	True	putative lipoprotein
PGF_00025959	10.11	113	27	0.951	0	True	Nitrogenase (vanadium-iron) delta chain (EC 1.18.6.1)
PGF_01172431	10.11	111	27	0.959	0.005	False	Phosphoribosyl-ATP pyrophosphatase (EC 3.6.1.31)
PGF_02295498	10.1	107	27	0.977	0	False	Ferredoxin, 2Fe-2S
PGF_01336345	10.1	118	27	0.93	0	False	Type IV pilus biogenesis protein PilZ
PGF_00998553	10.09	146	27	0.835	0.031	False	DUF1232 domain-containing protein
PGF_00404817	10.08	112	27	0.952	0	False	Bis(5'-nucleosyl)-tetraphosphatase (asymmetrical) (EC 3.6.1.17)
PGF_06896594	10.07	158	27	0.801	0.036	False	hypothetical protein
PGF_03778578	10.06	124	27	0.904	0.007	False	hypothetical protein
PGF_00413245	10.06	151	27	0.819	0.083	False	tRNA 5-methylaminomethyl-2-thiouridine synthase subunit TusD
PGF_03136529	10.06	123	27	0.907	0.028	False	hypothetical protein
PGF_00057568	10.03	101	27	0.998	0	False	Anti-sigma-factor antagonist
PGF_01481908	10.02	102	27	0.992	0	False	NAD(P) transhydrogenase C-domain of subunit alpha (EC 1.6.1.2)
PGF_00016377	10.02	104	27	0.983	0	False	LSU ribosomal protein L24p (L26e)
PGF_03087138	10.01	125	27	0.896	0.002	False	hypothetical protein
PGF_00718937	10	155	27	0.804	0.022	False	Molecular chaperone
PGF_00645046	10	118	27	0.921	0	False	Pterin-4-alpha-carbinolamine dehydratase (EC 4.2.1.96)
PGF_00037937	10	114	27	0.936	0.002	False	Protein PhnA
PGF_00036287	10	127	27	0.887	0.007	False	Predicted secretion system X DNA-binding regulator
PGF_02291122	9.98	107	27	0.964	0	False	probable iron binding protein from the HesB_IscA_SufA family in Nif operon
PGF_06833427	9.97	104	27	0.978	0	False	Z-ring-associated protein ZapA
PGF_00031385	9.97	181	27	0.741	0.139	False	Permease of the drug/metabolite transporter (DMT) superfamily
PGF_05931407	9.96	107	27	0.963	0	False	Iron-sulfur cluster assembly iron binding protein IscA
PGF_00016368	9.96	110	27	0.95	0.024	False	LSU ribosomal protein L22p (L17e)
PGF_10514242	9.96	137	27	0.851	0.001	False	CBS domain protein
PGF_07425883	9.96	112	27	0.941	0	False	Ferredoxin, 2Fe-2S
PGF_00049844	9.96	101	27	0.991	0	False	SSU ribosomal protein S14p (S29e) @ SSU ribosomal protein S14p (S29e), zinc-independent
PGF_00685189	9.96	111	27	0.945	0.015	False	Protein translocase subunit YajC
PGF_00749646	9.93	109	27	0.951	0	False	Glutaredoxin-related protein
PGF_00006336	9.92	110	27	0.946	0	False	Frataxin homolog CyaY, facilitates Fe-S cluster assembly, interacts with IscS
PGF_08749001	9.91	102	27	0.981	0	False	NADH-ubiquinone oxidoreductase chain K (EC 1.6.5.3)
PGF_04978890	9.9	103	27	0.975	0	False	LSU ribosomal protein L21p
PGF_02601905	9.88	118	27	0.909	0.04	False	Transcriptional regulator PA2737, MerR family
PGF_09375481	9.88	117	27	0.913	0	False	Uncharacterized protein YfgD, not an arsenate reductase
PGF_00025992	9.87	115	27	0.92	0.029	False	Nitrogenase stabilizing/protective protein NifW
PGF_00071368	9.85	263	27	0.607	0.315	False	flavin reductase-like protein
PGF_09690513	9.84	131	27	0.86	0.009	False	ElaB protein
PGF_00407946	9.84	149	27	0.806	0.023	False	putative lipoprotein
PGF_01979294	9.83	121	27	0.893	0.032	False	Dihydroneopterin aldolase (EC 4.1.2.25)
PGF_00007286	9.82	118	27	0.904	0	False	ABC-type Mn2+/Zn2+ transport systems, permease components
PGF_00964947	9.82	117	27	0.908	0.025	False	RidA/YER057c/UK114 superfamily, group 2, YoaB-like protein
PGF_00413232	9.81	111	27	0.931	0	False	tRNA 2-thiouridine synthesis protein TusE
PGF_07131131	9.81	114	27	0.919	0	False	hypothetical protein
PGF_08014808	9.8	113	27	0.922	0.001	False	Type III effector HopPmaJ
PGF_00066216	9.79	101	27	0.974	0	False	Urease beta subunit (EC 3.5.1.5)
PGF_08057496	9.78	108	27	0.941	0	False	Monothiol glutaredoxin GrxD
PGF_03793164	9.78	100	27	0.978	0.012	False	Integration host factor alpha subunit
PGF_04011086	9.77	120	27	0.892	0.011	False	Phage terminase, small subunit
PGF_01382519	9.76	102	27	0.966	0	False	Ribosome hibernation promoting factor Hpf
PGF_00036300	9.75	180	27	0.727	0.045	False	Predicted secretion system X translation initiation factor
PGF_03990071	9.74	99	27	0.978	0	False	LSU ribosomal protein L23p (L23Ae)
PGF_09581668	9.71	97	27	0.986	0	False	Heat shock protein 10 kDa family chaperone GroES
PGF_10297044	9.69	212	27	0.665	0.214	False	Transcriptional activator RfaH
PGF_00066218	9.68	100	27	0.968	0	False	Urease gamma subunit (EC 3.5.1.5)
PGF_04530846	9.67	300	27	0.559	0.225	False	hypothetical protein
PGF_08118106	9.67	143	27	0.809	0.056	False	cytosolic long-chain acyl-CoA thioester hydrolase family protein
PGF_04287303	9.67	104	27	0.948	0	False	RNA-binding protein YhbY
PGF_10321631	9.64	113	27	0.907	0.016	False	Peptidylprolyl isomerase, FKBP-type (EC 5.2.1.8)
PGF_00067720	9.64	165	27	0.75	0.089	False	Zn-ribbon-containing, possibly RNA-binding protein and truncated derivatives
PGF_00019002	9.63	99	27	0.968	0	False	Malonate decarboxylase delta subunit
PGF_10326410	9.62	114	27	0.901	0	False	hypothetical protein
PGF_00718952	9.61	154	27	0.775	0.087	False	Phage protein
PGF_00013273	9.61	152	27	0.78	0.097	False	Uncharacterized protein YaeR with similarity to glyoxylase family
PGF_07508892	9.55	104	27	0.937	0.007	False	hypothetical protein
PGF_06074133	9.54	97	27	0.969	0	False	hypothetical protein
PGF_05693577	9.51	93	27	0.987	0.01	False	Integration host factor beta subunit
PGF_00041895	9.51	108	27	0.915	0.008	False	Putative lipoprotein in cluster with COG2110
PGF_00019012	9.51	153	27	0.768	0.07	False	Malonate transporter, MadL subunit
PGF_00413338	9.47	105	27	0.924	0	False	Bsu YqfO NIF3/CutA domain
PGF_00049860	9.47	91	27	0.992	0	False	SSU ribosomal protein S19p (S15e)
PGF_00039450	9.46	112	27	0.894	0.045	False	Alginate biosynthesis transcriptional activator
PGF_00037885	9.4	98	27	0.95	0	False	Protein DUF2149, predicted transporter component
PGF_08180110	9.4	110	27	0.896	0.018	False	Transcriptional regulator
PGF_00048900	9.38	161	27	0.74	0.171	False	Ribosome-associated inhibitor A
PGF_00049854	9.38	88	27	1	0	False	SSU ribosomal protein S17p (S11e)
PGF_00668579	9.36	99	27	0.941	0	False	YciL protein
PGF_00012402	9.35	115	27	0.872	0.002	False	Hpt domain protein
PGF_02454577	9.35	92	27	0.975	0.003	False	SSU ribosomal protein S20p
PGF_12817342	9.34	113	27	0.879	0.02	False	hypothetical protein
PGF_10353786	9.33	184	27	0.688	0.123	False	Copper metallochaperone PCu(A)C, inserts Cu(I) into cytochrome oxidase subunit II
PGF_00649271	9.33	102	27	0.924	0	False	Cell division protein BolA
PGF_08648458	9.32	90	27	0.983	0	False	DNA-binding protein HU
PGF_00422053	9.31	106	27	0.904	0.046	False	DNA-binding protein Fis
PGF_03879367	9.3	108	27	0.895	0.031	False	Nitrite reductase [NAD(P)H] small subunit (EC 1.7.1.4)
PGF_12844167	9.28	95	27	0.952	0.001	False	hypothetical protein
PGF_00718985	9.28	101	27	0.923	0.021	False	hypothetical protein
PGF_00049847	9.27	89	27	0.983	0	False	SSU ribosomal protein S15p (S13e)
PGF_03767152	9.26	92	27	0.966	0	False	Proposed lipoate regulatory protein YbeD
PGF_09042691	9.22	99	27	0.927	0.016	False	UPF0235 protein VC0458
PGF_03667765	9.18	97	27	0.932	0.013	False	protein of unknown function DUF1244
PGF_05359304	9.15	90	27	0.964	0	False	FIG001341: Probable Fe(2+)-trafficking protein YggX
PGF_00046622	9.13	84	27	0.996	0	False	RNA-binding protein Hfq
PGF_08185575	9.13	113	27	0.859	0.007	False	hypothetical protein
PGF_00321100	9.09	105	27	0.887	0.051	False	hypothetical protein
PGF_07646189	9.09	120	27	0.83	0.018	False	hypothetical protein
PGF_05906360	9.07	87	27	0.973	0	False	DNA-directed RNA polymerase omega subunit (EC 2.7.7.6)
PGF_00719052	9.03	93	27	0.936	0.01	False	hypothetical protein
PGF_07584760	9.02	98	27	0.911	0.014	False	Thioredoxin-like proteins and domains
PGF_00067412	8.95	86	27	0.965	0	False	YrbA protein
PGF_08059713	8.94	90	27	0.943	0	False	Phosphocarrier protein, nitrogen regulation associated
PGF_00709443	8.93	126	27	0.796	0.065	False	Twin-arginine translocation protein TatB
PGF_00719079	8.92	99	27	0.896	0.024	False	hypothetical protein
PGF_00416995	8.91	97	27	0.905	0.003	False	Cell division protein FtsL
PGF_07541834	8.88	125	27	0.794	0.026	False	Translation initiation factor 2 (IF-2; GTPase)
PGF_00064685	8.88	83	27	0.974	0	False	Uncharacterized ferredoxin-like protein YfhL
PGF_00016385	8.88	85	27	0.963	0	False	LSU ribosomal protein L27p
PGF_02984582	8.87	166	27	0.688	0.162	False	hypothetical protein
PGF_00018907	8.86	85	27	0.961	0.023	False	Major outer membrane lipoprotein I
PGF_00465284	8.84	100	27	0.884	0.031	False	Protein YcgL
PGF_00106677	8.84	110	27	0.843	0.027	False	hypothetical protein
PGF_04208744	8.84	102	27	0.875	0.042	False	Cyd operon protein YbgE
PGF_07487229	8.83	78	27	1	0	False	Acyl carrier protein
PGF_08148657	8.81	88	27	0.94	0	False	hypothetical protein
PGF_00033755	8.81	102	27	0.872	0.007	False	Phospholipid ABC transporter-binding protein MlaB
PGF_08815639	8.8	96	27	0.898	0.037	False	Uncharacterized protein PA0068
PGF_05220786	8.79	84	27	0.959	0.005	False	Cell division topological specificity factor MinE
PGF_00413239	8.76	98	27	0.885	0.021	False	tRNA 5-methylaminomethyl-2-thiouridine synthase subunit TusB
PGF_00300440	8.75	117	27	0.809	0.038	False	hypothetical protein
PGF_12776471	8.74	91	27	0.916	0.022	False	hypothetical protein
PGF_00416927	8.74	101	27	0.869	0.057	False	Cell division protein DivIC (FtsB), stabilizes FtsL against RasP cleavage
PGF_00049858	8.71	76	27	0.999	0	False	SSU ribosomal protein S18p @ SSU ribosomal protein S18p, zinc-independent
PGF_00099987	8.69	82	27	0.96	0	False	hypothetical protein
PGF_10438428	8.69	203	27	0.61	0.19	False	hypothetical protein
PGF_00413253	8.68	85	27	0.941	0.01	False	tRNA 5-methylaminomethyl-2-thiouridine synthesis sulfur carrier protein TusA
PGF_10444145	8.68	78	27	0.982	0	False	ATP synthase F0 sector subunit c (EC 3.6.3.14)
PGF_00004356	8.66	105	27	0.845	0.018	False	Ferredoxin subunits of nitrite reductase and ring-hydroxylating dioxygenases
PGF_00053879	8.6	101	27	0.855	0.044	False	Aminopeptidase N
PGF_00022566	8.59	82	27	0.948	0	False	Molybdopterin synthase sulfur carrier subunit
PGF_03278866	8.55	78	27	0.968	0.011	False	LSU ribosomal protein L28p @ LSU ribosomal protein L28p, zinc-independent
PGF_02069837	8.51	84	27	0.928	0.005	False	Succinate dehydrogenase flavin-adding protein, antitoxin of CptAB toxin-antitoxin
PGF_00689226	8.49	119	27	0.778	0.144	False	ATP synthase protein I
PGF_00060431	8.49	72	27	1	0	False	Translation initiation factor 1
PGF_03101655	8.48	83	27	0.931	0	False	Uncharacterized sulfur transferase PA1006
PGF_02970147	8.48	86	27	0.914	0	False	hypothetical protein
PGF_00059092	8.47	114	27	0.794	0.054	False	Transcriptional regulator, Xre family
PGF_00718990	8.47	94	27	0.873	0.031	False	hypothetical protein
PGF_02990294	8.46	119	27	0.775	0.105	False	hypothetical protein
PGF_00027674	8.46	130	27	0.742	0.07	False	Osmotically inducible protein OsmY
PGF_10367439	8.45	91	27	0.885	0	False	Acylphosphate phosphohydrolase (EC 3.6.1.7)
PGF_00424263	8.43	94	27	0.869	0.034	False	Endo/excinuclease domain protein
PGF_10490548	8.42	94	27	0.869	0.009	False	hypothetical protein
PGF_00418012	8.39	87	27	0.9	0	False	Chromosome segregation ATPases
PGF_00013290	8.39	114	27	0.786	0.032	False	Uncharacterized protein YqcC
PGF_02501663	8.39	134	27	0.725	0.151	False	UPF0102 protein YraN
PGF_08003929	8.38	182	27	0.621	0.265	False	hypothetical protein
PGF_08990023	8.36	88	27	0.891	0	False	hypothetical protein
PGF_07670549	8.31	134	27	0.718	0.122	False	hypothetical protein
PGF_06752759	8.3	72	27	0.978	0	False	NifT protein
PGF_10480676	8.23	120	27	0.751	0.144	False	ATP-dependent Clp protease adaptor protein ClpS
PGF_00422088	8.19	81	27	0.91	0.01	False	DNA-binding protein inhibitor Id-2-related protein
PGF_00048920	8.16	71	27	0.969	0.004	False	Ribosome modulation factor
PGF_00419700	8.16	83	27	0.895	0.027	False	CrfX protein
PGF_00002586	8.11	69	27	0.976	0	False	FIG019278: hypothetical protein
PGF_00719091	8.05	124	27	0.723	0.105	False	hypothetical protein
PGF_06956858	8.01	67	27	0.979	0	False	Uncharacterized proteins YbdD and YjiX
PGF_12702746	8.01	75	27	0.925	0	False	hypothetical protein
PGF_00071700	8.01	85	27	0.868	0.007	False	Glutaredoxin 3 (Grx3)
PGF_06995174	8	69	27	0.963	0	False	Uncharacterized protein RPC_4456
PGF_00719075	7.98	113	27	0.751	0.166	False	hypothetical protein
PGF_03889287	7.95	102	27	0.787	0.058	False	hypothetical protein
PGF_03818138	7.93	64	27	0.992	0	False	LSU ribosomal protein L35p
PGF_00055115	7.89	66	27	0.971	0	False	Sulfur carrier protein ThiS
PGF_00321712	7.84	76	27	0.9	0	False	hypothetical protein
PGF_02174988	7.81	61	27	1	0	False	Carbon storage regulator
PGF_00243383	7.79	67	27	0.951	0	False	Uncharacterized protein PA3966
PGF_00038637	7.76	69	27	0.935	0	False	Protein SlyX
PGF_00178044	7.74	102	27	0.766	0.158	False	SSU ribosomal protein S16p
PGF_00582385	7.73	66	27	0.951	0	False	Tetrapartite efflux system component, FusD-like => FusD of FusABCDE system
PGF_07550057	7.7	61	27	0.986	0	False	FIG002473: Protein YcaR in KDO2-Lipid A biosynthesis cluster
PGF_00719096	7.67	96	27	0.783	0.1	False	hypothetical protein
PGF_02899131	7.65	64	27	0.956	0.013	False	LSU ribosomal protein L29p (L35e)
PGF_06061522	7.61	127	27	0.675	0.235	False	Succinate dehydrogenase cytochrome b-556 subunit
PGF_07364101	7.59	102	27	0.751	0.064	False	hypothetical protein
PGF_01807874	7.57	66	27	0.932	0	False	DNA gyrase inhibitor YacG
PGF_02795771	7.52	99	27	0.756	0.126	False	Glutaredoxin-like domain-containing protein PA3033
PGF_00016395	7.51	58	27	0.987	0	False	LSU ribosomal protein L30p (L7e)
PGF_09540490	7.48	75	27	0.863	0.033	False	Type cbb3 cytochrome oxidase biogenesis protein CcoS, involved in heme b insertion
PGF_03198790	7.45	66	27	0.916	0	False	Uncharacterized membrane protein RSP_1259
PGF_02705782	7.44	65	27	0.923	0	False	Copper(I) chaperone CopZ
PGF_01415873	7.44	73	27	0.871	0.003	False	Uncharacterized membrane protein SO_0290
PGF_00719074	7.39	89	27	0.784	0.019	False	hypothetical protein
PGF_07739852	7.37	65	27	0.914	0	False	hypothetical protein
PGF_05950668	7.37	58	27	0.968	0.013	False	Uncharacterized protein PA4724.5
PGF_02189744	7.36	58	27	0.967	0	False	Cytochrome c-type biogenesis protein CcmD, interacts with CcmCE
PGF_08286801	7.33	63	27	0.924	0	False	Uncharacterized protein YnbE
PGF_00178372	7.27	61	27	0.931	0	False	Uncharacterized protein PA0284
PGF_10534714	7.19	74	27	0.836	0.007	False	Uncharacterized membrane protein SO_4740
PGF_03579782	7.16	122	27	0.649	0.228	False	Coenzyme PQQ synthesis protein D
PGF_03759212	7.15	61	27	0.916	0.024	False	Cytochrome c oxidase (cbb3-type) subunit CcoQ (EC 1.9.3.1)
PGF_00719106	7.11	101	27	0.707	0.233	False	probable exported protein YPO3233
PGF_06197725	7.08	158	27	0.564	0.333	False	hypothetical protein
PGF_00995863	7.08	70	27	0.846	0.047	False	hypothetical protein
PGF_00719084	7.07	53	27	0.971	0	False	hypothetical protein
PGF_00016416	7.07	51	27	0.989	0	False	LSU ribosomal protein L33p @ LSU ribosomal protein L33p, zinc-independent
PGF_08447907	7.04	61	27	0.902	0	False	Putative inner membrane protein YjeT (clustered with HflC)
PGF_00663176	7.01	55	27	0.946	0	False	hypothetical protein
PGF_00107475	6.95	107	27	0.672	0.188	False	hypothetical protein
PGF_00037915	6.93	79	27	0.78	0.155	False	Protein IscX, believed to be involved in assembly of Fe-S clusters
PGF_08153976	6.9	98	27	0.697	0.171	False	hypothetical protein
PGF_10444495	6.88	52	27	0.954	0.014	False	UPF0057 membrane protein YqaE
PGF_00719024	6.87	63	27	0.865	0.009	False	hypothetical protein
PGF_00929131	6.74	55	27	0.908	0	False	Rubredoxin
PGF_07757990	6.58	60	27	0.849	0	False	hypothetical protein
PGF_02987099	6.54	176	27	0.493	0.46	False	Putative GTPases (G3E family)
PGF_00719088	6.5	45	27	0.97	0	False	hypothetical protein
PGF_01054782	6.49	44	27	0.978	0.005	False	Diaminopimelate decarboxylase and/or diaminopimelate epimerase leader peptide
PGF_00719048	6.31	130	27	0.553	0.356	False	hypothetical protein
PGF_06949038	6.3	98	27	0.636	0.21	False	UPF0153 protein YeiW
PGF_00016424	6.1	38	27	0.99	0	False	LSU ribosomal protein L36p @ LSU ribosomal protein L36p, zinc-dependent
PGF_07741442	6.06	66	27	0.746	0.044	False	hypothetical protein
PGF_05340120	6.01	42	27	0.928	0	False	hypothetical protein
PGF_00131445	5.98	109	27	0.573	0.279	False	hypothetical protein
PGF_00719101	5.98	105	27	0.583	0.287	False	hypothetical protein
PGF_00719071	5.97	105	27	0.583	0.332	False	hypothetical protein
PGF_00148845	5.9	79	27	0.664	0.164	False	hypothetical protein
PGF_04515164	5.9	38	27	0.957	0	False	Cytochrome d ubiquinol oxidase subunit X (EC 1.10.3.-)
PGF_00719030	5.56	65	27	0.69	0.102	False	hypothetical protein
PGF_10569665	5.41	40	27	0.855	0.016	False	hypothetical protein
PGF_08159927	5.4	70	27	0.645	0.248	False	hypothetical protein
PGF_00719009	5.28	206	27	0.368	0.413	False	hypothetical protein
Azospirillum PGFam	Align. Score	Align. Length	Num. Seqs	Mean Sqr Freq.	Prop. Gaps	Used In Analysis	Product
PGF_03272313	27.15	987	78	0.864	0.052	True	DNA gyrase subunit A (EC 5.99.1.3)
PGF_00404250	26.81	891	78	0.898	0.025	True	probable glucosyl transferase
PGF_10049811	26.79	950	78	0.869	0.039	True	Protein translocase subunit SecA
PGF_01053024	26.64	1068	78	0.815	0.06	True	Glutamine synthetase adenylyl-L-tyrosine phosphorylase (EC 2.7.7.89) / Glutamate-ammonia-ligase adenylyltransferase (EC 2.7.7.42)
PGF_00021021	25.35	717	78	0.947	0	True	Methylmalonyl-CoA mutase (EC 5.4.99.2) / B12 binding domain of Methylmalonyl-CoA mutase (EC 5.4.99.2)
PGF_00033095	24.8	809	78	0.872	0.011	True	Phenylalanyl-tRNA synthetase beta chain (EC 6.1.1.20)
PGF_05195470	24.77	726	78	0.919	0.015	True	Polyphosphate kinase (EC 2.7.4.1)
PGF_00010349	24.67	730	78	0.913	0.011	True	Guanosine-3',5'-bis(diphosphate) 3'-pyrophosphohydrolase (EC 3.1.7.2) / GTP pyrophosphokinase (EC 2.7.6.5), (p)ppGpp synthetase II
PGF_00425828	24.58	902	78	0.818	0.089	True	ATP-dependent, 3'-5' DNA helicase with strand annealing activity
PGF_00748749	23.91	812	78	0.839	0.05	True	Nitrogen regulation protein NtrY (EC 2.7.3.-)
PGF_07072582	23.6	695	78	0.895	0.054	True	RNA polymerase sigma factor RpoD
PGF_04757308	23.31	723	78	0.867	0.041	True	NADH-ubiquinone oxidoreductase chain L (EC 1.6.5.3)
PGF_00982259	23.2	617	78	0.934	0.013	True	Aspartyl-tRNA synthetase (EC 6.1.1.12) @ Aspartyl-tRNA(Asn) synthetase (EC 6.1.1.23)
PGF_00060414	23.11	627	78	0.923	0.042	True	Translation elongation factor LepA
PGF_08998238	23.08	597	78	0.944	0.006	True	Succinate dehydrogenase flavoprotein subunit (EC 1.3.5.1)
PGF_05421852	22.7	637	78	0.899	0.015	True	Chaperone protein HtpG
PGF_00013003	22.14	670	78	0.855	0.055	True	Bis-ABC ATPase YheS
PGF_00416129	21.89	544	78	0.938	0.004	True	CTP synthase (EC 6.3.4.2)
PGF_00013509	21.59	538	78	0.931	0.008	True	IMP cyclohydrolase (EC 3.5.4.10) / Phosphoribosylaminoimidazolecarboxamide formyltransferase (EC 2.1.2.3)
PGF_00030643	21.46	552	78	0.914	0.038	True	Peptide chain release factor 3
PGF_00018084	21.38	524	78	0.934	0.004	True	Lysyl-tRNA synthetase (class I) (EC 6.1.1.6)
PGF_00015514	21.36	495	78	0.96	0.001	True	Iron-sulfur cluster assembly protein SufB
PGF_10461681	21.21	1436	78	0.56	0.285	True	Ribonuclease E (EC 3.1.26.12)
PGF_03375872	21.18	527	78	0.923	0.043	True	3-polyprenyl-4-hydroxybenzoate carboxy-lyase (EC 4.1.1.98)
PGF_00068000	21.17	595	78	0.868	0.042	True	Adenine deaminase (EC 3.5.4.2)
PGF_03203461	21.08	681	78	0.808	0.088	True	Efflux ABC transporter, permease/ATP-binding protein mlr7818
PGF_12695159	20.99	877	78	0.709	0.159	True	DNA polymerase III epsilon subunit (EC 2.7.7.7)
PGF_08515716	20.95	647	78	0.823	0.077	True	Lipid A export permease/ATP-binding protein MsbA
PGF_00024742	20.73	511	78	0.917	0.01	True	NADH-ubiquinone oxidoreductase chain M (EC 1.6.5.3)
PGF_08116207	20.7	466	78	0.959	0	True	Nitrogen assimilation regulatory protein ntrX
PGF_02420191	20.23	525	78	0.883	0.057	True	Glycolate dehydrogenase (EC 1.1.99.14), subunit GlcD
PGF_00008776	20.13	564	78	0.848	0.074	True	Glycine dehydrogenase [decarboxylating] (glycine cleavage system P2 protein) (EC 1.4.4.2)
PGF_00057483	20.08	418	78	0.982	0	True	Transcription termination factor Rho
PGF_10440725	19.96	494	78	0.898	0.024	True	Glutamate synthase [NADPH] small chain (EC 1.4.1.13)
PGF_05581732	19.89	447	78	0.941	0.002	True	Protein translocase subunit SecY
PGF_00008335	19.79	470	78	0.913	0.002	True	Glutamyl-tRNA synthetase (EC 6.1.1.17)
PGF_05949521	19.68	540	78	0.847	0.021	False	Protein translocase subunit SecD
PGF_00064460	19.62	513	78	0.866	0.001	True	Ubiquinone biosynthesis regulatory protein kinase UbiB
PGF_00037588	19.54	438	78	0.934	0.002	True	Prolyl-tRNA synthetase (EC 6.1.1.15), bacterial type
PGF_00659286	19.54	454	78	0.917	0	True	Glutamate--cysteine ligase (EC 6.3.2.2)
PGF_01137124	19.49	460	78	0.909	0.01	True	Phosphoglucosamine mutase (EC 5.4.2.10)
PGF_02862285	19.44	412	78	0.958	0.002	True	Argininosuccinate synthase (EC 6.3.4.5)
PGF_00900122	19.37	436	78	0.928	0.011	True	UDP-N-acetylglucosamine 1-carboxyvinyltransferase (EC 2.5.1.7)
PGF_00011528	19.33	571	78	0.809	0.037	True	Heparinase II/III-like
PGF_12698796	19.24	422	78	0.937	0	True	Ubiquinol-cytochrome C reductase, cytochrome B subunit (EC 1.10.2.2)
PGF_00421792	19.19	517	78	0.844	0.088	True	DNA repair protein RadA
PGF_03316046	19.17	485	78	0.87	0.03	True	Threonine synthase (EC 4.2.3.1)
PGF_00018964	19.17	580	78	0.796	0.077	True	Malate synthase (EC 2.3.3.9)
PGF_00052238	19.13	504	78	0.852	0.089	True	Signal recognition particle protein Ffh
PGF_00015699	19.12	407	78	0.948	0.001	True	Isocitrate dehydrogenase [NADP] (EC 1.1.1.42)
PGF_03671251	18.99	479	78	0.868	0.029	True	Pole remodelling regulatory diguanylate cyclase
PGF_08040023	18.98	435	78	0.91	0.025	True	hypothetical protein
PGF_06162164	18.9	473	78	0.869	0.004	True	Homospermidine synthase (EC 2.5.1.44)
PGF_00019038	18.81	477	78	0.861	0.064	True	ATP-dependent hsl protease ATP-binding subunit HslU
PGF_02452671	18.69	447	78	0.884	0.005	True	Cell division trigger factor (EC 5.2.1.8)
PGF_00024687	18.51	428	78	0.895	0.043	True	NADH-ubiquinone oxidoreductase chain D (EC 1.6.5.3)
PGF_06887246	18.5	793	78	0.657	0.091	True	DNA internalization-related competence protein ComEC/Rec2
PGF_00021491	18.39	419	78	0.898	0.002	True	Mitochondrial processing peptidase-like protein (EC 3.4.24.64)
PGF_00017389	18.31	631	78	0.729	0.172	True	ATP-dependent RNA helicase Atu1833
PGF_00051525	18.23	451	78	0.858	0.063	True	Seryl-tRNA synthetase (EC 6.1.1.11)
PGF_00007012	18.22	366	78	0.953	0	True	GTP-binding and nucleic acid-binding protein YchF
PGF_00618776	18.22	401	78	0.91	0.03	True	23S rRNA (adenine(2503)-C(2))-methyltransferase @ tRNA (adenine(37)-C(2))-methyltransferase (EC 2.1.1.192)
PGF_10301134	18.05	395	78	0.908	0.033	True	Chaperone protein DnaJ
PGF_07583562	18.02	437	78	0.862	0.036	True	Cysteine desulfurase (EC 2.8.1.7) => SufS
PGF_00022529	17.82	597	78	0.729	0.1	True	Molybdopterin molybdenumtransferase (EC 2.10.1.1) / Molybdenum cofactor cytidylyltransferase (EC 2.7.7.76)
PGF_00015855	17.71	339	78	0.962	0	True	Ketol-acid reductoisomerase (NADP(+)) (EC 1.1.1.86)
PGF_09077460	17.6	415	78	0.864	0.041	True	1-deoxy-D-xylulose 5-phosphate reductoisomerase (EC 1.1.1.267)
PGF_04965976	17.53	400	78	0.876	0.037	True	Putrescine transport ATP-binding protein PotG (TC 3.A.1.11.2)
PGF_02986538	17.52	497	78	0.786	0.084	True	Putative two-component sensor
PGF_05049118	17.48	374	78	0.904	0.033	True	Holliday junction ATP-dependent DNA helicase RuvB (EC 3.6.4.12)
PGF_00837373	17.48	428	78	0.845	0.076	True	Spermidine/putrescine import ABC transporter substrate-binding protein PotD (TC 3.A.1.11.1)
PGF_00417840	17.27	365	78	0.904	0.018	True	Chorismate synthase (EC 4.2.3.5)
PGF_07516252	17.26	775	78	0.62	0.165	True	Outer membrane component of TAM transport system
PGF_00036513	17.2	345	78	0.926	0.031	True	Aerobic cobaltochelatase CobS subunit (EC 6.6.1.2)
PGF_00045726	17.12	376	78	0.883	0.027	True	Putrescine ABC transporter putrescine-binding protein PotF (TC 3.A.1.11.2)
PGF_01867628	17.11	353	78	0.911	0.02	True	Heat-inducible transcription repressor HrcA
PGF_00033289	17.02	351	78	0.908	0.003	True	Phosphate:acyl-ACP acyltransferase PlsX (EC 2.3.1.n2)
PGF_00033954	17	361	78	0.895	0.022	True	Phosphoribosylformylglycinamidine cyclo-ligase (EC 6.3.3.1)
PGF_02710247	16.99	329	78	0.937	0	True	Glyoxylate reductase (EC 1.1.1.79) @ Glyoxylate reductase (EC 1.1.1.26) @ Hydroxypyruvate reductase (EC 1.1.1.81)
PGF_00416551	16.99	399	78	0.85	0.05	True	Carboxylate-amine ligase bll3764 (EC 6.3.-.-)
PGF_00022665	16.98	416	78	0.833	0.076	True	MotA/TolQ/ExbB proton channel family protein, probably associated with flagella
PGF_00064933	16.95	474	78	0.779	0.028	True	Uncharacterized protein EC-HemY in Proteobacteria (unrelated to HemY-type PPO in GramPositives)
PGF_04284526	16.95	407	78	0.84	0.02	False	Alpha-aminoadipate aminotransferase (EC 2.6.1.39) @ Leucine transaminase (EC 2.6.1.6) @ Valine transaminase
PGF_00062045	16.94	336	78	0.924	0.012	True	Tryptophanyl-tRNA synthetase (EC 6.1.1.2)
PGF_08199463	16.89	476	78	0.774	0.046	True	Outer membrane beta-barrel assembly protein BamB
PGF_00018952	16.88	330	78	0.929	0.024	True	Malate dehydrogenase (EC 1.1.1.37)
PGF_00502238	16.82	342	78	0.909	0.013	True	Pyruvate dehydrogenase E1 component alpha subunit (EC 1.2.4.1)
PGF_00017109	16.74	430	78	0.807	0.062	True	Lipid-A-disaccharide synthase (EC 2.4.1.182)
PGF_06755829	16.68	392	78	0.842	0.049	True	DNA polymerase III delta prime subunit (EC 2.7.7.7)
PGF_00983415	16.58	384	78	0.846	0.035	True	L-amino acid ABC transporter (Glu/Asp/His/...), permease protein 2 AapM
PGF_00489714	16.57	341	78	0.897	0.015	True	Porphobilinogen synthase (EC 4.2.1.24)
PGF_05582393	16.54	416	78	0.811	0.114	True	Prephenate dehydratase-associated ABC transporter, permease protein 2
PGF_05399159	16.45	322	78	0.917	0.022	False	Acetyl-coenzyme A carboxyl transferase alpha chain (EC 6.4.1.2)
PGF_00450848	16.45	426	78	0.797	0.067	True	Nitrogen regulation protein NtrB (EC 2.7.13.3)
PGF_10297270	16.23	464	78	0.753	0.083	False	3-deoxy-D-manno-octulosonic acid transferase (EC 2.4.99.12)(EC 2.4.99.13)
PGF_02061452	16.21	485	78	0.736	0.168	True	Queuine tRNA-ribosyltransferase (EC 2.4.2.29)
PGF_03116630	16.21	482	78	0.738	0.102	True	Membrane-bound lytic murein transglycosylase B
PGF_01033770	16.08	370	78	0.836	0.035	True	Dihydroorotate dehydrogenase (quinone) (EC 1.3.5.2)
PGF_00720194	16	307	78	0.913	0.007	True	putative membrane protein
PGF_02313778	15.96	407	78	0.791	0.054	True	Methyl-accepting chemotaxis transducer domain protein
PGF_01022908	15.94	322	78	0.888	0.045	True	Carbon monoxide oxidation accessory protein CoxD
PGF_00060424	15.94	373	78	0.825	0.055	True	Translation elongation factor P Lys34--(R)-beta-lysine ligase
PGF_02904832	15.82	346	78	0.851	0.054	True	Homoserine kinase (EC 2.7.1.39)
PGF_01427606	15.8	443	78	0.75	0.122	True	2-C-methyl-D-erythritol 4-phosphate cytidylyltransferase (EC 2.7.7.60) / 2-C-methyl-D-erythritol 2,4-cyclodiphosphate synthase (EC 4.6.1.12)
PGF_00709652	15.79	401	78	0.788	0.039	True	hypothetical protein
PGF_00037006	15.71	367	78	0.82	0.076	True	Agmatine deiminase (EC 3.5.3.12)
PGF_00413295	15.7	313	78	0.887	0.003	True	tRNA pseudouridine(55) synthase (EC 5.4.99.25)
PGF_12949652	15.63	402	78	0.78	0.06	True	Lipopolysaccharide export system permease protein LptF
PGF_03609651	15.63	927	78	0.513	0.438	False	Methionyl-tRNA synthetase (EC 6.1.1.10)
PGF_00043159	15.62	379	78	0.802	0.064	True	Putative permease often clustered with de novo purine synthesis
PGF_00425112	15.56	314	78	0.878	0.013	True	Exopolyphosphatase-related protein
PGF_12699364	15.53	597	78	0.636	0.168	False	Phage DNA packaging
PGF_09201380	15.49	342	78	0.838	0.028	False	DNA polymerase III delta subunit (EC 2.7.7.7)
PGF_03589438	15.48	321	78	0.864	0.013	True	Protein translocase subunit SecF
PGF_00008611	15.44	341	78	0.836	0.032	False	Glycerol-3-phosphate dehydrogenase [NAD(P)+] (EC 1.1.1.94)
PGF_00026615	15.31	330	78	0.843	0.082	True	N-acetylglutamate kinase (EC 2.7.2.8)
PGF_00048842	15.3	329	78	0.844	0.05	True	Ribosomal protein L3 N(5)-glutamine methyltransferase (EC 2.1.1.298)
PGF_06784545	15.26	304	78	0.875	0.023	True	(2E,6E)-farnesyl diphosphate synthase (EC 2.5.1.10)
PGF_00039342	15.18	288	78	0.895	0.043	True	2-Keto-3-deoxy-D-manno-octulosonate-8-phosphate synthase (EC 2.5.1.55)
PGF_05147941	14.99	304	78	0.86	0.036	True	Nucleoside-diphosphate-sugar epimerases
PGF_00045738	14.98	340	78	0.812	0.087	True	Putrescine transport system permease protein PotH (TC 3.A.1.11.2)
PGF_04505269	14.96	271	78	0.909	0.035	True	SSU ribosomal protein S2p (SAe)
PGF_05767868	14.94	250	78	0.945	0	True	Probable transcriptional regulatory protein YebC
PGF_06946342	14.92	387	78	0.759	0.142	True	tRNA-dihydrouridine(20/20a) synthase (EC 1.3.1.91)
PGF_00039622	14.87	360	78	0.784	0.116	True	Putative RNA 2'-O-ribose methyltransferase mtfA (EC 2.1.1.-)
PGF_03941737	14.85	332	78	0.815	0.054	True	L-lactate dehydrogenase (EC 1.1.1.27)
PGF_10462808	14.79	340	78	0.802	0.074	True	33 kDa chaperonin HslO
PGF_00022666	14.76	651	78	0.578	0.303	True	MotB-like protein Atu3746
PGF_00059034	14.75	383	78	0.754	0.143	True	Transcriptional regulator, ArsR family / Methyltransferase fusion
PGF_00413208	14.73	281	78	0.879	0.048	True	tRNA (guanine(37)-N(1))-methyltransferase (EC 2.1.1.228)
PGF_10369954	14.72	298	78	0.853	0.031	True	Rod shape-determining protein MreC
PGF_00052943	14.68	385	78	0.748	0.127	True	Site-specific tyrosine recombinase XerD
PGF_07114837	14.64	278	78	0.878	0.071	True	Phospholipid ABC transporter permease protein MlaE
PGF_02617142	14.59	262	78	0.901	0.007	True	5'-nucleotidase SurE (EC 3.1.3.5)
PGF_00011277	14.57	417	78	0.714	0.145	True	Heme A synthase, cytochrome oxidase biogenesis protein Cox15-CtaA
PGF_04139053	14.57	452	78	0.685	0.217	True	Uroporphyrinogen III decarboxylase (EC 4.1.1.37)
PGF_10520937	14.4	480	78	0.657	0.168	True	hypothetical protein
PGF_02923127	14.39	260	78	0.893	0.033	True	Uridylate kinase (EC 2.7.4.22)
PGF_00344177	14.38	341	78	0.779	0.066	True	hypothetical protein
PGF_00419627	14.38	330	78	0.792	0.104	True	Coproporphyrinogen III oxidase, aerobic (EC 1.3.3.3)
PGF_02366077	14.3	341	78	0.775	0.039	True	NAD-dependent epimerase/dehydratase
PGF_05501316	14.29	256	78	0.893	0.004	True	FIG00003370: Multicopper polyphenol oxidase
PGF_00020172	14.29	305	78	0.818	0.079	True	2,3,4,5-tetrahydropyridine-2,6-dicarboxylate N-succinyltransferase (EC 2.3.1.117)
PGF_04213876	14.29	261	78	0.884	0.015	True	Pantothenate kinase type III, CoaX-like (EC 2.7.1.33)
PGF_00715991	14.26	258	78	0.888	0	True	COG0745: Response regulators consisting of a CheY-like receiver domain and a winged-helix DNA-binding domain
PGF_10525969	14.25	329	78	0.786	0.064	True	Magnesium and cobalt efflux protein CorC
PGF_00048586	14.24	240	78	0.919	0.005	True	Ribonuclease PH (EC 2.7.7.56)
PGF_00049889	14.23	285	78	0.843	0.103	True	SSU ribosomal protein S3p (S3e)
PGF_00423927	14.22	358	78	0.751	0.135	True	4-hydroxybenzoate polyprenyltransferase (EC 2.5.1.39)
PGF_00033946	14.21	260	78	0.881	0.039	True	Phosphoribosylformimino-5-aminoimidazole carboxamide ribotide isomerase (EC 5.3.1.16)
PGF_00033411	14.18	326	78	0.786	0.122	True	Phosphoenolpyruvate synthase regulatory protein
PGF_02472178	14.16	274	78	0.856	0.036	True	Uncharacterized metal-dependent hydrolase YcfH
PGF_00017190	14.14	286	78	0.836	0.068	False	Lipopolysaccharide ABC transporter, ATP-binding protein LptB
PGF_00413290	14.1	245	78	0.901	0	True	tRNA pseudouridine(38-40) synthase (EC 5.4.99.12)
PGF_01534078	14.1	378	78	0.725	0.119	True	Murein endolytic transglycosylase MltG
PGF_00011463	14.09	265	78	0.865	0.057	True	RNA binding methyltransferase FtsJ like
PGF_03863088	14.09	361	78	0.742	0.121	True	FIG000875: Thioredoxin domain-containing protein EC-YbbN
PGF_00415294	13.97	288	78	0.823	0.001	True	COG0589: Universal stress protein UspA and related nucleotide-binding proteins
PGF_01171915	13.97	314	78	0.788	0.071	True	HAD superfamily protein involved in N-acetyl-glucosamine catabolism
PGF_00033729	13.93	273	78	0.843	0.036	True	Acyl-[acyl-carrier-protein]--UDP-N-acetylglucosamine O-acyltransferase (EC 2.3.1.129)
PGF_03116802	13.9	345	78	0.748	0.128	True	Phosphoserine phosphatase (EC 3.1.3.3)
PGF_02617708	13.88	477	78	0.636	0.248	True	A/G-specific adenine glycosylase (EC 3.2.2.-)
PGF_03202871	13.81	226	78	0.919	0.026	True	Hydrolase SMc00528, alpha/beta fold family
PGF_07086836	13.79	336	78	0.752	0.094	True	hypothetical protein
PGF_00007027	13.78	445	78	0.653	0.221	True	GTP-binding protein Era
PGF_10426815	13.74	330	78	0.756	0.081	True	CDP-diacylglycerol--serine O-phosphatidyltransferase (EC 2.7.8.8) @ Archaetidylserine synthase (EC 2.7.8.38)
PGF_02280759	13.68	255	78	0.857	0.038	True	Undecaprenyl diphosphate synthase (EC 2.5.1.31)
PGF_04244475	13.61	215	78	0.928	0	True	Adenylate kinase (EC 2.7.4.3)
PGF_01065911	13.59	253	78	0.854	0.08	True	Phosphatidylserine decarboxylase (EC 4.1.1.65)
PGF_00020378	13.58	281	78	0.81	0.027	True	Metal-dependent hydrolases of the beta-lactamase superfamily I
PGF_03219897	13.48	276	78	0.812	0.075	True	hypothetical protein
PGF_00032637	13.46	210	78	0.929	0	True	Phage repressor
PGF_00231628	13.44	379	78	0.69	0.104	True	hypothetical protein
PGF_02940505	13.39	296	78	0.778	0.068	True	UDP-galactose-lipid carrier transferase (EC 2.-.-.-)
PGF_00045900	13.35	272	78	0.81	0.082	True	Pyridoxine 5'-phosphate synthase (EC 2.6.99.2)
PGF_04512522	13.33	206	78	0.929	0	True	LSU ribosomal protein L4p (L1e)
PGF_10233208	13.32	293	78	0.778	0.099	True	16S rRNA (uracil(1498)-N(3))-methyltransferase (EC 2.1.1.193)
PGF_05605679	13.31	347	78	0.715	0.112	True	Phytoene synthase (EC 2.5.1.32)
PGF_00032662	13.3	225	78	0.887	0.009	True	Phage shock protein A @ Suppressor of sigma54-dependent transcription, PspA-like
PGF_00420482	13.29	273	78	0.804	0.112	True	Cytochrome c-type biogenesis protein CcmC, putative heme lyase for CcmE
PGF_02334240	13.25	278	78	0.795	0.053	True	Biotin--protein ligase (EC 6.3.4.9)(EC 6.3.4.10)(EC 6.3.4.11)(EC 6.3.4.15)
PGF_00250430	13.14	328	78	0.726	0.069	True	hypothetical protein
PGF_08244241	13.1	363	78	0.688	0.099	False	Tetraacyldisaccharide 4'-kinase (EC 2.7.1.130)
PGF_00413298	13.07	856	78	0.447	0.504	False	tRNA t(6)A37-methylthiotransferase (EC 2.8.4.5)
PGF_07507244	13.04	223	78	0.873	0.006	True	Glutathione S-transferase family protein
PGF_10506571	12.94	233	78	0.848	0.032	True	DNA polymerase III epsilon subunit (EC 2.7.7.7)
PGF_03174068	12.92	176	78	0.974	0	True	Transcription antitermination protein NusG
PGF_12940049	12.92	366	78	0.675	0.193	True	hypothetical protein
PGF_02992100	12.85	276	78	0.774	0.104	True	Arginyl-tRNA--protein transferase (EC 2.3.2.8)
PGF_00048528	12.78	224	78	0.854	0.07	True	Ribonuclease D related protein
PGF_10348836	12.72	204	78	0.891	0	True	NADH-ubiquinone oxidoreductase chain J (EC 1.6.5.3)
PGF_03295678	12.69	204	78	0.889	0.01	True	CDP-diacylglycerol--glycerol-3-phosphate 3-phosphatidyltransferase (EC 2.7.8.5)
PGF_00033941	12.66	218	78	0.857	0.013	True	Phosphoribosylanthranilate isomerase (EC 5.3.1.24)
PGF_00016443	12.64	180	78	0.942	0	True	LSU ribosomal protein L5p (L11e)
PGF_01915771	12.58	213	78	0.862	0.04	True	hypothetical protein
PGF_00894026	12.57	283	78	0.747	0.177	True	DNA-binding response regulator PetR
PGF_00024692	12.55	218	78	0.85	0.049	True	NADH-ubiquinone oxidoreductase chain E (EC 1.6.5.3)
PGF_00012854	12.55	248	78	0.797	0.071	True	Hydrolase, haloacid delahogenase-like family
PGF_07051332	12.54	203	78	0.88	0.008	True	LSU ribosomal protein L25p
PGF_00906364	12.51	270	78	0.762	0.059	True	Hydroxyacylglutathione hydrolase (EC 3.1.2.6)
PGF_00401752	12.51	361	78	0.658	0.248	True	2-methoxy-6-polyprenyl-1,4-benzoquinol methylase (EC 2.1.1.201)
PGF_00007026	12.51	242	78	0.804	0.082	True	GTP-binding protein EngB
PGF_00026362	12.5	206	78	0.871	0.03	True	Nucleoside 5-triphosphatase RdgB (dHAPTP, dITP, XTP-specific) (EC 3.6.1.66)
PGF_00013803	12.47	247	78	0.793	0.156	True	Imidazoleglycerol-phosphate dehydratase (EC 4.2.1.19)
PGF_03072132	12.47	166	78	0.968	0	True	CarD-like transcriptional regulator
PGF_03189552	12.46	213	78	0.854	0.022	True	Holliday junction ATP-dependent DNA helicase RuvA (EC 3.6.4.12)
PGF_00714848	12.43	263	78	0.767	0.073	True	hypothetical protein
PGF_00016444	12.43	177	78	0.934	0.001	True	LSU ribosomal protein L6p (L9e)
PGF_00033293	12.43	260	78	0.771	0.066	True	Phosphatidylcholine synthase (EC 2.7.8.24)
PGF_00069558	12.4	332	78	0.681	0.202	True	2-hydroxymuconic semialdehyde hydrolase (EC 3.7.1.9)
PGF_00777371	12.37	279	78	0.741	0.143	True	Orotidine 5'-phosphate decarboxylase (EC 4.1.1.23)
PGF_12692181	12.36	234	78	0.808	0.068	True	SAM-dependent methyltransferase
PGF_00033968	12.32	231	78	0.811	0.047	True	Phosphoribosylglycinamide formyltransferase (EC 2.1.2.2)
PGF_00033363	12.28	262	78	0.759	0.078	True	Phosphoadenylyl-sulfate reductase [thioredoxin] (EC 1.8.4.8)
PGF_00065796	12.27	208	78	0.851	0.032	True	2-hydroxychromene-2-carboxylate isomerase family protein
PGF_01761390	12.25	162	78	0.963	0	True	NADH-ubiquinone oxidoreductase chain I (EC 1.6.5.3)
PGF_01213071	12.25	175	78	0.926	0.016	True	LSU ribosomal protein L10p (P0)
PGF_01135236	12.19	227	78	0.809	0.055	True	Dephospho-CoA kinase (EC 2.7.1.24)
PGF_01922063	12.19	185	78	0.896	0	True	Inorganic pyrophosphatase (EC 3.6.1.1)
PGF_07175005	12.17	301	78	0.701	0.119	True	Metal-dependent hydrolases of the beta-lactamase superfamily I; PhnP protein
PGF_10323639	12.16	187	78	0.889	0.02	True	NifU-like domain protein
PGF_00048926	12.15	189	78	0.884	0.015	True	Ribosome recycling factor
PGF_03751076	12.09	210	78	0.834	0.071	True	Riboflavin synthase eubacterial/eukaryotic (EC 2.5.1.9)
PGF_00049904	12.05	156	78	0.965	0	True	SSU ribosomal protein S7p (S5e)
PGF_08394843	12.04	270	78	0.733	0.195	True	Endonuclease III (EC 4.2.99.18)
PGF_10546386	12.04	337	78	0.656	0.204	True	Transmembrane protein YfcA
PGF_09061641	12.04	211	78	0.829	0.088	True	UPF0301 protein YqgE
PGF_01382519	11.98	208	78	0.831	0.05	True	Ribosome hibernation promoting factor Hpf
PGF_01979161	11.91	270	78	0.725	0.124	True	COG3143: Chemotaxis protein
PGF_01981390	11.9	243	78	0.763	0.053	True	Uncharacterized integral membrane protein Mlr5338
PGF_08582746	11.89	363	78	0.624	0.223	True	23S rRNA (guanosine(2251)-2'-O)-methyltransferase (EC 2.1.1.185)
PGF_00648893	11.81	245	78	0.755	0.045	True	RIKEN cDNA 2310005O14
PGF_00213073	11.81	240	78	0.762	0.091	True	2-hydroxychromene-2-carboxylate isomerase/DsbA-like thioredoxin domain
PGF_00019428	11.8	215	78	0.805	0.144	True	ATP-dependent protease subunit HslV (EC 3.4.25.2)
PGF_00036452	11.79	152	78	0.956	0.006	True	Predicted transcriptional regulator of cysteine synthase, Rrf2 family
PGF_01807700	11.77	209	78	0.814	0.035	True	Maf-like protein
PGF_01447139	11.77	199	78	0.834	0.048	True	ATP:Cob(I)alamin adenosyltransferase (EC 2.5.1.17)
PGF_00048643	11.76	155	78	0.945	0.01	False	Ribonucleotide reductase transcriptional regulator NrdR
PGF_08693885	11.75	378	78	0.604	0.347	False	3-oxoacyl-[acyl-carrier protein] reductase (EC 1.1.1.100), FadG
PGF_00027212	11.74	245	78	0.75	0.053	True	Outer membrane protein W precursor
PGF_00016342	11.7	163	78	0.917	0.012	True	LSU ribosomal protein L15p (L27Ae)
PGF_01291823	11.68	256	78	0.73	0.154	True	Thiamin-phosphate pyrophosphorylase (EC 2.5.1.3)
PGF_00418244	11.63	231	78	0.765	0.101	True	Cob(I)alamin adenosyltransferase (EC 2.5.1.17) @ Cob(I)alamin adenosyltransferase (EC 2.5.1.17), clustered with cobalamin synthesis
PGF_01739753	11.63	346	78	0.625	0.231	True	Zinc metalloprotease
PGF_04788810	11.58	214	78	0.792	0.108	True	Peptidyl-tRNA hydrolase (EC 3.1.1.29)
PGF_06111020	11.57	237	78	0.751	0.102	True	Thymidylate kinase (EC 2.7.4.9)
PGF_00045833	11.56	230	78	0.763	0.117	True	Pyridoxamine 5'-phosphate oxidase (EC 1.4.3.5)
PGF_02866109	11.56	255	78	0.724	0.111	True	Uncharacterized protein, similar to the N-terminal domain of Lon protease
PGF_03518570	11.53	140	78	0.975	0	True	Nucleoside diphosphate kinase (EC 2.7.4.6)
PGF_09879986	11.49	430	78	0.554	0.302	True	Lipopolysaccharide export system protein LptA
PGF_00016343	11.48	143	78	0.96	0.002	True	LSU ribosomal protein L16p (L10e)
PGF_00716343	11.47	257	78	0.715	0.103	True	hypothetical protein
PGF_00049837	11.46	132	78	0.997	0	True	SSU ribosomal protein S11p (S14e)
PGF_06276282	11.45	167	78	0.886	0	True	Nicotinamide-nucleotide amidase (EC 3.5.1.42)
PGF_04998696	11.41	217	78	0.775	0.056	True	Hydrolase
PGF_07011949	11.41	286	78	0.675	0.146	True	COG2740: Predicted nucleic-acid-binding protein implicated in transcription termination / Ribosomal protein L7Ae family protein YlxQ
PGF_00711002	11.41	298	78	0.661	0.21	True	HAD-superfamily hydrolase, subfamily IA, variant 1( EC:3.1.3.18 )
PGF_03348128	11.39	191	78	0.824	0.063	True	Cytochrome c-type biogenesis protein CcmG/DsbE, thiol:disulfide oxidoreductase
PGF_01196008	11.37	264	78	0.7	0.132	False	Tim44-like domain protein
PGF_00010738	11.33	205	78	0.791	0.134	True	HTH-type transcriptional regulator PetP
PGF_05880970	11.28	186	78	0.827	0.002	True	Cardiolipin synthase (CMP-forming), eukaryotic type Cls-II (EC 2.7.8.41)
PGF_07695531	11.23	144	78	0.936	0	True	LSU ribosomal protein L11p (L12e)
PGF_00423663	11.2	139	78	0.95	0	True	DksA family protein PA5536 (no Zn-finger)
PGF_00000348	11.18	212	78	0.768	0.143	True	FIG00780033: hypothetical protein
PGF_02029456	11.17	427	78	0.541	0.129	True	Ferrochelatase, protoheme ferro-lyase (EC 4.99.1.1)
PGF_00406075	11.17	229	78	0.738	0.148	True	putative RNA methyltransferase, TrmH family
PGF_01071216	11.13	197	78	0.793	0.15	True	hypothetical protein
PGF_08230851	11.12	218	78	0.753	0.076	True	Acetyltransferase
PGF_00413554	11.1	159	78	0.88	0.008	True	tmRNA-binding protein SmpB
PGF_06120144	11.07	156	78	0.886	0.015	True	Ribosome association toxin RatA
PGF_00021019	11.06	134	78	0.955	0	True	Methylmalonyl-CoA epimerase (EC 5.1.99.1) @ Ethylmalonyl-CoA epimerase
PGF_10450086	11.04	212	78	0.758	0.099	True	Transcription termination protein NusB
PGF_00016340	11	122	78	0.996	0	True	LSU ribosomal protein L14p (L23e)
PGF_00049906	10.99	132	78	0.957	0	True	SSU ribosomal protein S8p (S15Ae)
PGF_00016368	10.98	131	78	0.96	0	True	LSU ribosomal protein L22p (L17e)
PGF_00041788	10.98	159	78	0.871	0.023	True	Putative iron-sulfur cluster assembly scaffold protein for SUF system, SufE2
PGF_07504595	10.9	179	78	0.815	0.119	True	3-hydroxyacyl-[acyl-carrier-protein] dehydratase, FabZ form (EC 4.2.1.59)
PGF_08092662	10.9	231	78	0.717	0.172	True	Intracellular septation protein IspA
PGF_00220548	10.81	171	78	0.827	0.07	True	Thiol peroxidase, Bcp-type (EC 1.11.1.15)
PGF_00016358	10.8	123	78	0.974	0	True	LSU ribosomal protein L20p
PGF_00426932	10.78	154	78	0.869	0.002	True	6,7-dimethyl-8-ribityllumazine synthase (EC 2.5.1.78)
PGF_00420582	10.74	232	78	0.705	0.107	True	Cytochrome oxidase biogenesis protein Cox11-CtaG, copper delivery to Cox1
PGF_06000821	10.71	219	78	0.724	0.098	True	16S rRNA processing protein RimM
PGF_01283099	10.64	333	78	0.583	0.261	True	Uncharacterized membrane anchored protein Mext_4159
PGF_00049840	10.64	122	78	0.963	0	True	SSU ribosomal protein S13p (S18e)
PGF_00016445	10.62	129	78	0.935	0.036	True	LSU ribosomal protein L7p/L12p (P1/P2)
PGF_00022550	10.62	157	78	0.847	0.034	True	Molybdopterin synthase catalytic subunit MoaE (EC 2.8.1.12)
PGF_00973394	10.62	180	78	0.791	0.086	True	Phospholipid ABC transporter substrate-binding protein MlaD
PGF_00016346	10.61	145	78	0.881	0.03	True	LSU ribosomal protein L17p
PGF_08171488	10.6	340	78	0.575	0.295	True	Transcriptional regulator, Crp/Fnr family
PGF_02719231	10.6	122	78	0.959	0	True	NADH ubiquinone oxidoreductase chain A (EC 1.6.5.3)
PGF_08176651	10.59	231	78	0.697	0.138	True	Outer membrane protein H precursor
PGF_00644981	10.51	273	78	0.636	0.179	True	Arylesterase precursor (EC 3.1.1.2)
PGF_00645831	10.5	162	78	0.825	0.076	True	DNA polymerase III chi subunit (EC 2.7.7.7)
PGF_03740511	10.47	178	78	0.785	0.102	True	YbaK family protein SCO3165
PGF_00038367	10.47	139	78	0.888	0.011	True	Protein of unknown function DUF55
PGF_02518459	10.46	112	78	0.989	0.002	True	Nitrogen regulatory protein P-II
PGF_04845029	10.43	143	78	0.872	0.058	True	LSU ribosomal protein L19p
PGF_01682834	10.43	197	78	0.743	0.177	True	Bacterial ribosome SSU maturation protein RimP
PGF_00425847	10.42	241	78	0.671	0.187	True	FIG003437: hypothetical with DnaJ-like domain
PGF_07689445	10.37	386	78	0.528	0.269	True	hypothetical protein
PGF_02489591	10.37	286	78	0.613	0.221	False	Uncharacterized Nudix hydrolase NudL
PGF_00715042	10.36	201	78	0.731	0.144	False	hypothetical protein
PGF_00016353	10.33	120	78	0.943	0	True	LSU ribosomal protein L18p (L5e)
PGF_10373331	10.3	171	78	0.788	0.092	True	Holo-[acyl-carrier-protein] synthase (EC 2.7.8.7)
PGF_05290384	10.28	184	78	0.758	0.136	True	Zn-ribbon-containing, possibly RNA-binding protein and truncated derivatives
PGF_00397195	10.26	159	78	0.814	0.03	True	hypothetical protein
PGF_10054809	10.24	155	78	0.823	0.012	True	Transamidase GatB domain protein
PGF_00038879	10.23	144	78	0.852	0.018	True	Protoporphyrinogen IX oxidase, novel form, HemJ (EC 1.3.-.-)
PGF_10488938	10.16	245	78	0.649	0.232	True	Putative pre-16S rRNA nuclease YqgF
PGF_00270016	10.14	353	78	0.54	0.305	True	hypothetical protein
PGF_00020361	10.1	218	78	0.684	0.196	True	Metal-dependent hydrolase YbeY, involved in rRNA and/or ribosome maturation and assembly
PGF_09012812	10.06	215	78	0.686	0.16	True	ClpXP protease specificity-enhancing factor SspBalpha
PGF_00007235	10.01	134	78	0.865	0.066	True	GcrA cell cycle regulator
PGF_00049828	10.01	102	78	0.991	0	True	SSU ribosomal protein S10p (S20e)
PGF_00178044	9.95	121	78	0.905	0.032	True	SSU ribosomal protein S16p
PGF_07066202	9.94	262	78	0.614	0.192	True	Cation transport protein ChaC
PGF_00038566	9.93	137	78	0.849	0.072	True	Protein of unknown function UPF0153
PGF_00024801	9.91	131	78	0.865	0.008	True	NADH:ubiquinone oxidoreductase 17.2 kD subunit
PGF_00059092	9.9	135	78	0.852	0.012	True	Transcriptional regulator, Xre family
PGF_00057016	9.9	176	78	0.746	0.161	True	Tol biopolymer transport system, TolR protein
PGF_10456712	9.86	281	78	0.588	0.145	True	Transcriptional regulator, AcrR family
PGF_00005629	9.85	147	78	0.813	0.059	True	Flagellar assembly protein FliX
PGF_04630848	9.79	177	78	0.736	0.135	True	Cytochrome c-type biogenesis protein CcmE, heme chaperone
PGF_05931407	9.77	118	78	0.899	0.022	True	Iron-sulfur cluster assembly iron binding protein IscA
PGF_06061522	9.75	129	78	0.859	0.008	True	Succinate dehydrogenase cytochrome b-556 subunit
PGF_00413203	9.74	193	78	0.701	0.183	True	tRNA (cytidine(34)-2'-O)-methyltransferase (EC 2.1.1.207)
PGF_00054476	9.72	133	78	0.843	0.013	True	Succinate dehydrogenase hydrophobic membrane anchor protein
PGF_06530721	9.71	447	78	0.459	0.452	False	tRNA (guanine(46)-N(7))-methyltransferase (EC 2.1.1.33)
PGF_03987764	9.67	228	78	0.641	0.161	True	FIG003620: Proteophosphoglycan precursor (Fragment)
PGF_00026614	9.66	141	78	0.814	0.079	True	N-acetylglutamate kinase (EC 2.7.2.8)
PGF_08749001	9.56	104	78	0.937	0.016	True	NADH-ubiquinone oxidoreductase chain K (EC 1.6.5.3)
PGF_00709673	9.53	139	78	0.809	0.072	False	hypothetical protein
PGF_00049860	9.52	92	78	0.993	0	True	SSU ribosomal protein S19p (S15e)
PGF_00712699	9.51	145	78	0.79	0.069	True	Two-component transcriptional response regulator, OmpR family
PGF_00016377	9.47	105	78	0.924	0	True	LSU ribosomal protein L24p (L26e)
PGF_00032999	9.46	363	78	0.497	0.412	False	PhbF
PGF_00049844	9.45	101	78	0.94	0	True	SSU ribosomal protein S14p (S29e) @ SSU ribosomal protein S14p (S29e), zinc-independent
PGF_01674551	9.4	125	78	0.84	0.008	True	Glycine cleavage system H protein
PGF_09452281	9.35	266	78	0.573	0.275	True	Ribosome-binding factor A
PGF_03793164	9.32	119	78	0.854	0.063	True	Integration host factor alpha subunit
PGF_01515276	9.29	223	78	0.622	0.189	True	hypothetical protein
PGF_02881204	9.28	200	78	0.656	0.199	True	Cytochrome c heme lyase subunit CcmL
PGF_05693577	9.23	94	78	0.952	0.004	False	Integration host factor beta subunit
PGF_04457297	9.19	278	78	0.551	0.278	True	5-formyltetrahydrofolate cyclo-ligase (EC 6.3.3.2)
PGF_00710022	9.13	142	78	0.766	0.077	True	hypothetical protein
PGF_03753407	9.1	209	78	0.63	0.211	True	tRNA threonylcarbamoyladenosine biosynthesis protein TsaE
PGF_00426620	9.09	130	78	0.797	0.051	True	FIG005495: hypothetical protein
PGF_03278866	9.08	100	78	0.908	0.009	True	LSU ribosomal protein L28p @ LSU ribosomal protein L28p, zinc-independent
PGF_02386652	9.08	204	78	0.636	0.181	True	Ribonuclease E inhibitor RraA
PGF_10474010	9.01	232	78	0.591	0.254	True	Phosphohistidine phosphatase SixA
PGF_09375481	8.97	126	78	0.799	0.079	True	Uncharacterized protein YfgD, not an arsenate reductase
PGF_00015487	8.92	194	78	0.641	0.25	True	Iron-responsive regulator Irr
PGF_00780840	8.86	784	78	0.317	0.565	True	Undecaprenyl-phosphate alpha-N-acetylglucosaminyl 1-phosphate transferase (EC 2.7.8.33)
PGF_08424570	8.86	195	78	0.634	0.237	False	Ribonuclease P protein component (EC 3.1.26.5)
PGF_00046622	8.85	84	78	0.966	0.025	True	RNA-binding protein Hfq
PGF_00424051	8.81	100	78	0.881	0.023	True	ETC complex I subunit conserved region
PGF_00685189	8.8	154	78	0.709	0.154	True	Protein translocase subunit YajC
PGF_04380075	8.76	399	78	0.438	0.541	False	NADH-ubiquinone oxidoreductase chain B (EC 1.6.5.3)
PGF_10456344	8.74	123	78	0.788	0.11	True	Protein translocase membrane subunit SecG
PGF_00049854	8.68	84	78	0.947	0	True	SSU ribosomal protein S17p (S11e)
PGF_01708405	8.52	184	78	0.628	0.29	True	ApaG protein
PGF_00422918	8.45	202	78	0.595	0.06	True	Deoxycytidine triphosphate deaminase (EC 3.5.4.13)
PGF_00008355	8.37	87	78	0.897	0.001	True	Glutaredoxin 3 (Grx2)
PGF_01614738	8.33	74	78	0.968	0	True	LSU ribosomal protein L31p @ LSU ribosomal protein L31p, zinc-independent
PGF_03081665	8.33	99	78	0.837	0.05	True	Cell division integral membrane protein, YggT and half-length relatives
PGF_00048933	8.27	196	78	0.591	0.275	True	Ribosome-associated heat shock protein implicated in the recycling of the 50S subunit (S4 paralog)
PGF_00710044	8.24	82	78	0.91	0.022	True	hypothetical protein
PGF_08790694	8.19	191	78	0.593	0.247	True	hypothetical protein
PGF_00022566	8.11	83	78	0.89	0	True	Molybdopterin synthase sulfur carrier subunit
PGF_06661068	8.08	166	78	0.627	0.176	True	PaaD-like protein (DUF59) involved in Fe-S cluster assembly
PGF_00716150	8.06	407	78	0.399	0.451	True	hypothetical protein
PGF_00273606	7.71	102	78	0.764	0.073	True	hypothetical protein
PGF_00710039	7.66	108	78	0.737	0.192	True	hypothetical protein
PGF_05076104	7.57	105	78	0.738	0.171	True	Exodeoxyribonuclease VII small subunit (EC 3.1.11.6)
PGF_00185108	7.53	157	78	0.601	0.282	True	hypothetical protein
PGF_09669766	7.48	66	78	0.92	0.016	True	Protein translocase subunit SecE
PGF_10367439	7.46	107	78	0.721	0.092	False	Acylphosphate phosphohydrolase (EC 3.6.1.7)
PGF_02899131	7.44	68	78	0.903	0	True	LSU ribosomal protein L29p (L35e)
PGF_03818138	7.4	68	78	0.898	0.029	True	LSU ribosomal protein L35p
PGF_00714690	7.37	185	78	0.542	0.224	True	hypothetical protein
PGF_00016416	7.36	55	78	0.992	0	True	LSU ribosomal protein L33p @ LSU ribosomal protein L33p, zinc-independent
PGF_00373490	7.26	122	78	0.657	0.262	True	FIG01031092: hypothetical protein
PGF_00016395	7.25	70	78	0.866	0.098	True	LSU ribosomal protein L30p (L7e)
PGF_00016404	7.22	62	78	0.917	0.012	True	LSU ribosomal protein L32p @ LSU ribosomal protein L32p, zinc-dependent
PGF_00032664	7.21	78	78	0.816	0.038	True	Phage shock protein B
PGF_07460200	6.88	122	78	0.622	0.315	True	hypothetical protein
PGF_00166625	6.81	117	78	0.63	0.163	True	hypothetical protein
PGF_07550057	6.74	96	78	0.687	0.189	True	FIG002473: Protein YcaR in KDO2-Lipid A biosynthesis cluster
PGF_00016425	6.4	41	78	1	0	True	LSU ribosomal protein L36p @ LSU ribosomal protein L36p, zinc-independent
PGF_00016418	6.4	44	78	0.964	0	True	LSU ribosomal protein L34p
PGF_00714712	5.99	95	78	0.615	0.251	True	hypothetical protein
PGF_00960894	5.88	211	78	0.405	0.485	True	Uncharacterized homolog of the cytoplasmic domain of flagellar protein FhlB
PGF_00713812	5.76	307	78	0.329	0.549	True	hypothetical protein
PGF_10531579	3.38	179	78	0.253	0.607	False	Uncharacterized protein RSP_1104
Herbaspirillum PGFam	Align. Score	Align. Length	Num. Seqs	Mean Sqr Freq.	Prop. Gaps	Used In Analysis	Product
PGF_00426722	33.47	1277	46	0.937	0.022	True	5-methyltetrahydrofolate--homocysteine methyltransferase (EC 2.1.1.13)
PGF_00416410	32.19	1077	46	0.981	0	True	Carbamoyl-phosphate synthase large chain (EC 6.3.5.5)
PGF_09950730	31.61	1231	46	0.901	0.05	True	Chromosome partition protein smc
PGF_00037522	31.22	1251	46	0.883	0.019	True	Proline dehydrogenase (EC 1.5.5.2) / Delta-1-pyrroline-5-carboxylate dehydrogenase (EC 1.2.1.88)
PGF_08675943	31.1	1235	46	0.885	0.06	True	Transcription-repair coupling factor
PGF_05500127	29.23	941	46	0.953	0.006	True	Valyl-tRNA synthetase (EC 6.1.1.9)
PGF_10049811	28.68	926	46	0.943	0.008	True	Protein translocase subunit SecA
PGF_04510997	28.59	972	46	0.917	0.03	False	NAD-dependent formate dehydrogenase alpha subunit
PGF_10013075	28.56	897	46	0.953	0.008	True	DNA topoisomerase III (EC 5.99.1.2)
PGF_00033392	28.18	997	46	0.892	0.028	True	Phosphoenolpyruvate carboxylase (EC 4.1.1.31)
PGF_10347756	27.91	939	46	0.911	0.019	True	DNA polymerase I (EC 2.7.7.7)
PGF_00019484	27.53	902	46	0.917	0.005	True	Membrane alanine aminopeptidase N (EC 3.4.11.2)
PGF_05562713	26.86	881	46	0.905	0.034	True	[Protein-PII] uridylyltransferase (EC 2.7.7.59) / [Protein-PII]-UMP uridylyl-removing enzyme
PGF_00033095	26.37	808	46	0.928	0	True	Phenylalanyl-tRNA synthetase beta chain (EC 6.1.1.20)
PGF_07253156	26.28	805	46	0.926	0.016	True	Outer membrane protein assembly factor YaeT
PGF_05438553	26.26	855	46	0.898	0.068	True	Phosphoenolpyruvate synthase (EC 2.7.9.2)
PGF_07276470	25.92	776	46	0.931	0.003	True	NADH-ubiquinone oxidoreductase chain G (EC 1.6.5.3)
PGF_00057270	25.88	771	46	0.932	0	True	DNA topoisomerase IV subunit A (EC 5.99.1.3)
PGF_04962192	25.87	895	46	0.865	0.068	True	3'-to-5' exoribonuclease RNase R
PGF_03104485	25.86	714	46	0.968	0.004	True	Polyribonucleotide nucleotidyltransferase (EC 2.7.7.8)
PGF_00003820	25.73	769	46	0.928	0.015	True	Efflux ABC transporter, permease/ATP-binding protein Reut_A2584
PGF_01053024	25.1	1015	46	0.788	0.105	True	Glutamine synthetase adenylyl-L-tyrosine phosphorylase (EC 2.7.7.89) / Glutamate-ammonia-ligase adenylyltransferase (EC 2.7.7.42)
PGF_00065482	24.96	640	46	0.987	0	True	Uncharacterized protein YeaG
PGF_01898351	24.5	954	46	0.793	0.036	True	hypothetical protein
PGF_01175575	24.47	643	46	0.965	0.012	True	Threonyl-tRNA synthetase (EC 6.1.1.3)
PGF_07469481	24.24	773	46	0.872	0.037	True	putative membrane protein
PGF_00015703	24.15	824	46	0.841	0.097	True	Isocitrate dehydrogenase [NADP] (EC 1.1.1.42); Monomeric isocitrate dehydrogenase [NADP] (EC 1.1.1.42)
PGF_03043280	23.94	754	46	0.872	0.023	True	Tetrapartite efflux system, inner membrane component FusBC-like => FusBC of FusABCDE system
PGF_02865787	23.83	663	46	0.925	0.001	True	Glutathione-regulated potassium-efflux system protein KefB
PGF_00007041	23.82	627	46	0.951	0.02	True	GTP-binding protein TypA/BipA
PGF_00060414	23.8	599	46	0.972	0.003	True	Translation elongation factor LepA
PGF_08998238	23.77	592	46	0.977	0	True	Succinate dehydrogenase flavoprotein subunit (EC 1.3.5.1)
PGF_10376398	23.75	665	46	0.921	0.015	True	Peptidoglycan D,D-transpeptidase MrdA (EC 3.4.16.4)
PGF_04728143	23.69	634	46	0.941	0.01	True	Glucoamylase (EC 3.2.1.3)
PGF_04333086	23.68	707	46	0.891	0.023	True	DNA ligase (NAD(+)) (EC 6.5.1.2)
PGF_06887246	23.49	854	46	0.804	0.029	True	DNA internalization-related competence protein ComEC/Rec2
PGF_00424971	23.46	632	46	0.933	0.018	True	Excinuclease ABC subunit C
PGF_10302926	23.43	593	46	0.962	0.002	True	Cell division protein FtsI [Peptidoglycan synthetase] (EC 2.4.1.129)
PGF_01007860	23.4	596	46	0.959	0	True	Long chain acyl-CoA dehydrogenase [fadN-fadA-fadE operon] (EC 1.3.8.8)
PGF_09964285	23.34	787	46	0.832	0.033	True	LPS-assembly protein LptD @ Organic solvent tolerance protein precursor
PGF_00423472	23.16	758	46	0.841	0.057	True	DinG family ATP-dependent helicase YoaA
PGF_00029316	22.98	587	46	0.948	0	True	POTASSIUM/PROTON ANTIPORTER ROSB
PGF_10176235	22.96	760	46	0.833	0.076	True	Oxidoreductase, molybdopterin-binding
PGF_00421477	22.83	867	46	0.776	0.076	True	DNA polymerase II (EC 2.7.7.7)
PGF_00008326	22.82	597	46	0.934	0.023	True	Glutaminyl-tRNA synthetase (EC 6.1.1.18)
PGF_01960322	22.75	605	46	0.925	0.018	False	Glutamine--fructose-6-phosphate aminotransferase [isomerizing] (EC 2.6.1.16)
PGF_00055052	22.75	566	46	0.956	0.002	True	Sulfite reductase [NADPH] hemoprotein beta-component (EC 1.8.1.2)
PGF_00018999	22.61	558	46	0.957	0.006	True	Malonate decarboxylase alpha subunit
PGF_00026904	22.57	829	46	0.784	0.162	True	Oligopeptidase A (EC 3.4.24.70)
PGF_04582196	22.51	692	46	0.856	0.04	True	Soluble lytic murein transglycosylase (EC 4.2.2.n1)
PGF_00035405	22.46	596	46	0.92	0.005	True	Potassium-transporting ATPase A chain (EC 3.6.3.12) (TC 3.A.3.7.1)
PGF_00030643	22.43	570	46	0.939	0.017	True	Peptide chain release factor 3
PGF_06051594	22.42	570	46	0.939	0.01	True	Predicted ATPase related to phosphate starvation-inducible protein PhoH
PGF_00006935	22.41	530	46	0.973	0.001	True	GMP synthase [glutamine-hydrolyzing], amidotransferase subunit (EC 6.3.5.2) / GMP synthase [glutamine-hydrolyzing], ATP pyrophosphatase subunit (EC 6.3.5.2)
PGF_03020719	22.39	654	46	0.875	0.038	True	Lysophospholipid transporter LplT / 2-acylglycerophosphoethanolamine acyltransferase (EC 2.3.1.40)
PGF_04604400	22.38	781	46	0.801	0.052	True	Site-specific recombinase
PGF_00421679	22.36	610	46	0.905	0.019	True	DNA primase DnaG
PGF_00425161	22.35	754	46	0.814	0.079	True	Exoribonuclease II (EC 3.1.13.1)
PGF_00928565	22.29	724	46	0.828	0.07	False	Two-component system sensor histidine kinase/response regulator hybrid
PGF_04569524	22.19	513	46	0.98	0	True	ATP synthase alpha chain (EC 3.6.3.14)
PGF_00766022	22.02	533	46	0.954	0.015	True	Bis-ABC ATPase YbiT
PGF_09969389	21.7	542	46	0.932	0.017	True	Alkyl hydroperoxide reductase protein F
PGF_00056814	21.57	503	46	0.962	0.009	True	Anthranilate synthase, aminase component (EC 4.1.3.27)
PGF_00013509	21.57	556	46	0.915	0.051	True	IMP cyclohydrolase (EC 3.5.4.10) / Phosphoribosylaminoimidazolecarboxamide formyltransferase (EC 2.1.2.3)
PGF_05195027	21.3	466	46	0.987	0	True	ATP synthase beta chain (EC 3.6.3.14)
PGF_01089656	21.27	493	46	0.958	0.011	True	Ribonuclease G
PGF_00024742	21.2	500	46	0.948	0.009	True	NADH-ubiquinone oxidoreductase chain M (EC 1.6.5.3)
PGF_00423335	21.17	475	46	0.971	0	True	Dihydrolipoamide dehydrogenase of 2-oxoglutarate dehydrogenase (EC 1.8.1.4)
PGF_03375872	21.1	497	46	0.947	0.006	True	3-polyprenyl-4-hydroxybenzoate carboxy-lyase (EC 4.1.1.98)
PGF_09676755	21.04	504	46	0.937	0.011	True	Nitrogen regulation protein NR(I), GlnG (=NtrC)
PGF_00024746	21.02	504	46	0.936	0.004	True	NADH-ubiquinone oxidoreductase chain N (EC 1.6.5.3)
PGF_03957141	20.99	599	46	0.858	0.038	True	Probable inner membrane transmembrane protein
PGF_10440725	20.94	487	46	0.949	0.006	True	Glutamate synthase [NADPH] small chain (EC 1.4.1.13)
PGF_08109371	20.87	514	46	0.92	0.013	True	Membrane-bound lytic murein transglycosylase D
PGF_06737800	20.81	604	46	0.847	0.01	True	FIG140336: TPR domain protein
PGF_07235150	20.8	517	46	0.915	0	True	Peptidoglycan lipid II flippase MurJ
PGF_00408673	20.72	558	46	0.877	0.047	True	Ferredoxin-dependent glutamate synthase (EC 1.4.7.1)
PGF_02064356	20.58	478	46	0.941	0.009	True	Adenosylhomocysteinase (EC 3.3.1.1)
PGF_08976331	20.57	646	46	0.809	0.064	True	Putative protease
PGF_00033479	20.54	551	46	0.875	0.016	True	Phosphoglucomutase (EC 5.4.2.2)
PGF_00046403	20.51	502	46	0.916	0.013	True	RNA polymerase sigma-54 factor RpoN
PGF_00007024	20.32	447	46	0.961	0.002	True	GTP-binding protein EngA
PGF_00421792	20.28	483	46	0.923	0.044	True	DNA repair protein RadA
PGF_05837052	20.27	437	46	0.97	0.006	True	Isocitrate lyase (EC 4.1.3.1)
PGF_03004613	20.25	460	46	0.944	0.019	True	Histidyl-tRNA synthetase (EC 6.1.1.21)
PGF_00057483	20.25	422	46	0.986	0.006	True	Transcription termination factor Rho
PGF_10441319	20.24	543	46	0.869	0.015	True	hypothetical protein
PGF_04425336	20.23	431	46	0.975	0	True	NADH-ubiquinone oxidoreductase chain F (EC 1.6.5.3)
PGF_08515716	20.22	594	46	0.83	0.02	False	Lipid A export permease/ATP-binding protein MsbA
PGF_02932410	20.18	1093	46	0.61	0.178	True	Putative transmembrane protein
PGF_12719092	20.11	543	46	0.863	0.018	True	Paraquat-inducible protein B
PGF_00412680	20.05	516	46	0.883	0.06	True	sodium-solute symporter, putative
PGF_05471309	20.03	486	46	0.909	0.002	True	Exopolyphosphatase (EC 3.6.1.11)
PGF_05760069	19.98	441	46	0.952	0.007	True	Histidinol dehydrogenase (EC 1.1.1.23)
PGF_00023818	19.9	454	46	0.934	0.029	True	N-acetylglutamate synthase (EC 2.3.1.1)
PGF_00024687	19.85	417	46	0.972	0.001	True	NADH-ubiquinone oxidoreductase chain D (EC 1.6.5.3)
PGF_07941512	19.82	457	46	0.927	0.009	True	23S rRNA (uracil(1939)-C(5))-methyltransferase (EC 2.1.1.190)
PGF_00419628	19.78	483	46	0.9	0.003	True	Coproporphyrinogen III oxidase, oxygen-independent (EC 1.3.99.22)
PGF_12698796	19.71	483	46	0.897	0.042	False	Ubiquinol-cytochrome C reductase, cytochrome B subunit (EC 1.10.2.2)
PGF_10351306	19.69	502	46	0.879	0.018	True	DNA recombination protein RmuC
PGF_05622318	19.66	415	46	0.965	0.008	True	Serine hydroxymethyltransferase (EC 2.1.2.1)
PGF_00492707	19.6	447	46	0.927	0.019	True	Homoserine dehydrogenase (EC 1.1.1.3)
PGF_00044735	19.58	423	46	0.952	0.001	True	Putative transmembrane protein
PGF_02325838	19.54	551	46	0.832	0.03	True	Apolipoprotein N-acyltransferase / Copper homeostasis protein CutE
PGF_00425212	19.53	524	46	0.853	0.016	True	Exported zinc metalloprotease YfgC precursor
PGF_08562657	19.49	449	46	0.92	0.006	True	tRNA-i(6)A37 methylthiotransferase (EC 2.8.4.3)
PGF_00426236	19.49	425	46	0.946	0.014	True	(E)-4-hydroxy-3-methylbut-2-enyl-diphosphate synthase (flavodoxin) (EC 1.17.7.3)
PGF_04485073	19.49	443	46	0.926	0.014	True	Dihydrofolate synthase (EC 6.3.2.12) @ Folylpolyglutamate synthase (EC 6.3.2.17)
PGF_00064004	19.47	471	46	0.897	0.023	True	UDP-N-acetylmuramate:L-alanyl-gamma-D-glutamyl-meso-diaminopimelate ligase (EC 6.3.2.-)
PGF_01054379	19.43	502	46	0.867	0.088	True	Adenylosuccinate lyase (EC 4.3.2.2) @ SAICAR lyase (EC 4.3.2.2)
PGF_01466819	19.34	458	46	0.904	0.034	True	N-acetylmuramoyl-L-alanine amidase (EC 3.5.1.28)
PGF_02944756	19.34	398	46	0.969	0.002	True	3-ketoacyl-CoA thiolase [fadN-fadA-fadE operon] (EC 2.3.1.16)
PGF_00033359	19.29	389	46	0.978	0	True	Phospho-N-acetylmuramoyl-pentapeptide-transferase (EC 2.7.8.13)
PGF_02797400	19.28	492	46	0.869	0.057	True	Cysteinyl-tRNA synthetase (EC 6.1.1.16)
PGF_05265534	19.27	555	46	0.818	0.052	False	Medium-chain-fatty-acid--CoA ligase (EC 6.2.1.-)
PGF_00011634	19.16	461	46	0.892	0.025	True	HflK protein
PGF_03202156	19.16	387	46	0.974	0	True	S-adenosylmethionine synthetase (EC 2.5.1.6)
PGF_06285197	19.14	411	46	0.944	0.001	True	Intracellular PHB depolymerase
PGF_10430960	19.14	571	46	0.801	0.103	True	ATP-dependent RNA helicase RhlE (EC 3.6.4.13)
PGF_10125426	19.13	427	46	0.926	0.012	True	Peptidoglycan glycosyltransferase FtsW (EC 2.4.1.129)
PGF_00063916	19.13	424	46	0.929	0.023	True	Tyrosyl-tRNA synthetase (EC 6.1.1.1)
PGF_01137124	19.13	446	46	0.906	0.009	True	Phosphoglucosamine mutase (EC 5.4.2.10)
PGF_09019918	19.11	434	46	0.917	0.015	True	Glutamate-1-semialdehyde 2,1-aminomutase (EC 5.4.3.8)
PGF_04521913	19.09	496	46	0.857	0.023	True	UDP-N-acetylmuramoyl-tripeptide--D-alanyl-D-alanine ligase (EC 6.3.2.10)
PGF_00004306	19.06	463	46	0.886	0.031	True	Ferredoxin
PGF_00032869	19.05	394	46	0.96	0	True	Isovaleryl-CoA dehydrogenase (EC 1.3.8.4)
PGF_01897663	19.04	402	46	0.949	0.002	True	Putative Na+/H+ antiporter
PGF_01398231	19.01	470	46	0.877	0.019	True	TRAP-type uncharacterized transport system, periplasmic component
PGF_00008075	19	414	46	0.934	0.007	True	Glutamate N-acetyltransferase (EC 2.3.1.35) @ N-acetylglutamate synthase (EC 2.3.1.1)
PGF_00425010	19	496	46	0.853	0.037	True	Exodeoxyribonuclease I (EC 3.1.11.1)
PGF_07096769	18.99	529	46	0.826	0.038	True	UDP-N-acetylmuramoyl-dipeptide--2,6-diaminopimelate ligase (EC 6.3.2.13)
PGF_00012291	18.99	454	46	0.891	0.02	True	Homogentisate 1,2-dioxygenase (EC 1.13.11.5)
PGF_08745438	18.9	420	46	0.922	0.005	True	tRNA/rRNA cytosine-C5-methylase
PGF_05554840	18.88	534	46	0.817	0.082	True	Cobyric acid synthase (EC 6.3.5.10)
PGF_01112149	18.84	508	46	0.836	0.042	True	Oxidoreductase
PGF_07015581	18.84	387	46	0.958	0.009	True	Carbamoyl-phosphate synthase small chain (EC 6.3.5.5)
PGF_02338476	18.8	399	46	0.941	0	True	Uncharacterized protein EC-HemY in Proteobacteria (unrelated to HemY-type PPO in GramPositives)
PGF_00040888	18.79	420	46	0.917	0.027	True	Glutamate--cysteine ligase-like protein YbdK
PGF_01167113	18.77	477	46	0.86	0.047	True	Osmolarity sensory histidine kinase EnvZ
PGF_01892076	18.76	635	46	0.744	0.086	True	hypothetical protein
PGF_00033971	18.73	403	46	0.933	0.013	True	Formate-dependent phosphoribosylglycinamide formyltransferase
PGF_05148076	18.67	459	46	0.871	0.013	True	Membrane-associated zinc metalloprotease
PGF_00064172	18.65	481	46	0.851	0.063	True	UPF0053 inner membrane protein YtfL
PGF_00618776	18.63	410	46	0.92	0.048	True	23S rRNA (adenine(2503)-C(2))-methyltransferase @ tRNA (adenine(37)-C(2))-methyltransferase (EC 2.1.1.192)
PGF_02029783	18.61	369	46	0.969	0	True	GTP-binding protein Obg
PGF_08454293	18.61	467	46	0.861	0.027	True	N-acetylglucosamine-1-phosphate uridyltransferase (EC 2.7.7.23) / Glucosamine-1-phosphate N-acetyltransferase (EC 2.3.1.157)
PGF_00024234	18.61	377	46	0.958	0.005	True	N-succinyl-L,L-diaminopimelate desuccinylase (EC 3.5.1.18)
PGF_00040437	18.58	432	46	0.894	0.004	True	Putative cryptic D-serine deaminase (EC 4.3.1.18)
PGF_06606669	18.51	463	46	0.86	0.117	True	Alanine transaminase (EC 2.6.1.2)
PGF_00419687	18.49	397	46	0.928	0.012	True	3-ketoacyl-CoA thiolase (EC 2.3.1.16)
PGF_00027514	18.45	400	46	0.922	0	True	N-acetylornithine aminotransferase (EC 2.6.1.11)
PGF_02278006	18.43	382	46	0.943	0.01	True	Quinolinate synthetase (EC 2.5.1.72)
PGF_09129813	18.4	372	46	0.954	0	True	Glutamate 5-kinase (EC 2.7.2.11) / RNA-binding C-terminal domain PUA
PGF_00007028	18.34	384	46	0.936	0.025	True	Ribosome LSU-associated GTP-binding protein HflX
PGF_00063215	18.32	465	46	0.85	0.031	True	Type I secretion membrane fusion protein, HlyD family
PGF_10453082	18.29	480	46	0.835	0.043	True	FIG015547: peptidase, M16 family
PGF_02877184	18.25	357	46	0.966	0	True	Chorismate mutase I (EC 5.4.99.5) / Prephenate dehydratase (EC 4.2.1.51)
PGF_05049118	18.24	351	46	0.973	0	True	Holliday junction ATP-dependent DNA helicase RuvB (EC 3.6.4.12)
PGF_00064135	18.24	351	46	0.973	0	True	UDP-glucuronic acid oxidase (UDP-4-keto-hexauronic acid decarboxylating) (EC 1.1.1.305)
PGF_00006510	18.19	452	46	0.856	0.009	True	Fumarylacetoacetase (EC 3.7.1.2)
PGF_04477253	18.14	370	46	0.943	0.001	True	Phosphoserine aminotransferase (EC 2.6.1.52)
PGF_09111052	18.08	402	46	0.902	0.009	True	Phosphopantothenoylcysteine decarboxylase (EC 4.1.1.36) / Phosphopantothenoylcysteine synthetase (EC 6.3.2.5)
PGF_05498463	18.01	489	46	0.814	0.132	True	Glutamate-pyruvate aminotransferase AlaC (EC 2.6.1.2)
PGF_04991657	17.99	425	46	0.873	0.024	True	Oxygen-independent coproporphyrinogen-III oxidase-like protein YggW
PGF_01126005	17.89	369	46	0.931	0.017	True	Rod shape-determining protein RodA
PGF_08398205	17.87	417	46	0.875	0.017	True	CCA tRNA nucleotidyltransferase (EC 2.7.7.72)
PGF_09077460	17.79	390	46	0.901	0	True	1-deoxy-D-xylulose 5-phosphate reductoisomerase (EC 1.1.1.267)
PGF_02825959	17.77	399	46	0.89	0.03	True	Branched-chain acyl-CoA dehydrogenase (EC 1.3.99.12)
PGF_00425770	17.74	396	46	0.891	0.022	True	FIG002207: Probable transmembrane protein
PGF_01900675	17.74	337	46	0.966	0.008	True	Flagellar motor switch protein FliM
PGF_02109968	17.72	331	46	0.974	0.003	True	Flagellar motor switch protein FliG
PGF_00063955	17.69	391	46	0.895	0.043	True	UDP-4-amino-4-deoxy-L-arabinose--oxoglutarate aminotransferase (EC 2.6.1.87)
PGF_10498644	17.67	385	46	0.9	0.037	True	Phenylpropionate dioxygenase and related ring-hydroxylating dioxygenases, large terminal subunit
PGF_01514111	17.58	359	46	0.928	0.007	True	NADH-ubiquinone oxidoreductase chain H (EC 1.6.5.3)
PGF_00033289	17.58	368	46	0.916	0.009	True	Phosphate:acyl-ACP acyltransferase PlsX (EC 2.3.1.n2)
PGF_05696702	17.57	374	46	0.909	0.037	True	Sulfate and thiosulfate import ATP-binding protein CysA (EC 3.6.3.25)
PGF_00409350	17.57	377	46	0.905	0.002	True	Lipopolysaccharide export system permease protein LptG
PGF_08055298	17.52	387	46	0.891	0.001	True	Cardiolipin synthase (EC 2.7.8.-) bacterial type ClsB, has minor trans-phosphatidylation activity converting PE to PG
PGF_00325742	17.5	491	46	0.79	0.071	True	Virulence factor BrkB
PGF_00048782	17.48	316	46	0.983	0	True	Ribose-phosphate pyrophosphokinase (EC 2.7.6.1)
PGF_07347703	17.46	544	46	0.749	0.121	True	Methylenomycin A resistance protein
PGF_03439803	17.41	738	46	0.641	0.16	True	Para-aminobenzoate synthase, aminase component (EC 2.6.1.85) / Aminodeoxychorismate lyase (EC 4.1.3.38)
PGF_00696203	17.38	354	46	0.924	0.037	True	Peptide chain release factor 2 @ programmed frameshift-containing
PGF_00006637	17.32	595	46	0.71	0.174	True	Tetrapartite efflux system, outer membrane factor lipoprotein FusA-like => FusA of FusABCDE system
PGF_03295331	17.31	361	46	0.911	0.003	True	UDP-N-acetylglucosamine--N-acetylmuramyl-(pentapeptide) pyrophosphoryl-undecaprenol N-acetylglucosamine transferase (EC 2.4.1.227)
PGF_00033237	17.28	392	46	0.873	0.048	True	Phosphate starvation-inducible protein PhoH, predicted ATPase
PGF_05442739	17.26	340	46	0.936	0.009	True	Sulfate and thiosulfate binding protein CysP
PGF_08199463	17.19	399	46	0.861	0.003	True	Outer membrane beta-barrel assembly protein BamB
PGF_00044715	17.11	659	46	0.667	0.117	True	Putative transmembrane protein
PGF_07313224	17.1	436	46	0.819	0.115	False	Outer membrane stress sensor protease DegS
PGF_04009223	17.04	414	46	0.838	0.037	True	Uncharacterized protein EC-HemX
PGF_03589438	17	315	46	0.958	0.003	True	Protein translocase subunit SecF
PGF_00065901	17	318	46	0.953	0	True	Undecaprenyl-phosphate 4-deoxy-4-formamido-L-arabinose transferase (EC 2.4.2.53)
PGF_00306574	16.99	345	46	0.915	0.006	True	Phosphotransferase involved in threonylcarbamoyladenosine t(6)A37 formation in tRNA
PGF_10539515	16.96	324	46	0.942	0.004	True	Nucleoside-diphosphate-sugar epimerases
PGF_00009967	16.95	306	46	0.969	0.005	True	Glycyl-tRNA synthetase alpha chain (EC 6.1.1.14)
PGF_10566786	16.89	339	46	0.917	0.004	True	Probable transcription regulator protein of MDR efflux pump cluster
PGF_00026615	16.88	299	46	0.976	0.007	True	N-acetylglutamate kinase (EC 2.7.2.8)
PGF_04645019	16.84	326	46	0.933	0.044	True	HPr kinase/phosphorylase
PGF_00410423	16.83	437	46	0.805	0.085	True	putative secreted oxidoreductase
PGF_12698778	16.81	337	46	0.916	0.001	True	hypothetical protein
PGF_05873936	16.8	315	46	0.946	0	True	Hydrogen peroxide-inducible genes activator => OxyR
PGF_02098447	16.77	392	46	0.847	0.016	True	SAM-dependent methyltransferase, MidA
PGF_02617708	16.74	392	46	0.846	0.034	True	A/G-specific adenine glycosylase (EC 3.2.2.-)
PGF_07915158	16.68	381	46	0.854	0.076	True	N(6)-L-threonylcarbamoyladenine synthase (EC 2.3.1.234)
PGF_10363729	16.67	313	46	0.942	0.007	True	Alkanesulfonate utilization operon LysR-family regulator Cbl
PGF_00423732	16.62	325	46	0.922	0.01	True	4-hydroxy-3-methylbut-2-enyl diphosphate reductase (EC 1.17.7.4)
PGF_00425727	16.58	328	46	0.915	0.001	True	FIG001614: Membrane protein
PGF_06755829	16.55	349	46	0.886	0.013	True	DNA polymerase III delta prime subunit (EC 2.7.7.7)
PGF_00014284	16.5	456	46	0.772	0.109	True	Inner membrane transport protein YajR
PGF_12901048	16.49	488	46	0.746	0.099	True	hypothetical protein
PGF_02390924	16.44	327	46	0.909	0.008	True	16S rRNA (cytosine(1402)-N(4))-methyltransferase (EC 2.1.1.199)
PGF_00912265	16.43	365	46	0.86	0.071	True	tRNA-dihydrouridine synthase DusB
PGF_07502299	16.42	459	46	0.766	0.078	True	Serine phosphatase RsbU, regulator of sigma subunit
PGF_00046348	16.4	346	46	0.882	0.04	False	RNA polymerase sigma factor RpoS
PGF_00004127	16.36	300	46	0.944	0.004	True	Fe(2+)/alpha-ketoglutarate-dependent dioxygenase LpxO
PGF_00015259	16.34	295	46	0.952	0.017	True	ATP synthase gamma chain (EC 3.6.3.14)
PGF_08037154	16.3	333	46	0.893	0.019	True	Putative transmembrane protein
PGF_06936561	16.3	296	46	0.947	0.004	True	Translation elongation factor Ts
PGF_00063944	16.3	336	46	0.889	0.061	True	UDP-3-O-[3-hydroxymyristoyl] N-acetylglucosamine deacetylase (EC 3.5.1.108)
PGF_00020172	16.27	278	46	0.976	0.004	True	2,3,4,5-tetrahydropyridine-2,6-dicarboxylate N-succinyltransferase (EC 2.3.1.117)
PGF_00026453	16.26	301	46	0.937	0.043	True	Acetyl-coenzyme A carboxyl transferase beta chain (EC 6.4.1.2)
PGF_06889881	16.23	286	46	0.959	0.01	True	Flagellar motor rotation protein MotA
PGF_00902417	16.18	297	46	0.939	0.002	True	HflC protein
PGF_02517283	16.16	299	46	0.935	0.007	True	Segregation and condensation protein A
PGF_00007027	16.15	328	46	0.892	0.061	True	GTP-binding protein Era
PGF_00041524	16.14	286	46	0.955	0.009	True	Alkanesulfonates transport system permease protein
PGF_00401437	16.13	399	46	0.807	0.068	True	2-ketogluconate utilization repressor PtxS
PGF_00063952	16.12	305	46	0.923	0	True	UDP-4-amino-4-deoxy-L-arabinose formyltransferase (EC 2.1.2.13)
PGF_10518532	16.11	351	46	0.86	0.046	True	D-alanine--D-alanine ligase (EC 6.3.2.4)
PGF_00005572	16.1	330	46	0.886	0.022	True	Flagellar protein FlgJ [peptidoglycan hydrolase]
PGF_00003448	16.1	423	46	0.783	0.101	False	FIG110192: hypothetical protein
PGF_00049362	16.02	381	46	0.821	0.108	True	S-adenosylmethionine:tRNA ribosyltransferase-isomerase (EC 2.4.99.17)
PGF_00041311	16	409	46	0.791	0.058	True	Putative homoserine kinase type II, PnuC-associated, THI-regulated branch
PGF_00401090	15.98	318	46	0.896	0.013	True	2-ketogluconate kinase (EC 2.7.1.13)
PGF_03036937	15.98	409	46	0.79	0.064	True	Putative transmembrane protein
PGF_02104569	15.97	322	46	0.89	0.065	True	Cysteine synthase B (EC 2.5.1.47)
PGF_04150742	15.96	296	46	0.928	0.004	True	Zinc ABC transporter, permease protein ZnuB
PGF_01534078	15.93	353	46	0.848	0.075	True	Murein endolytic transglycosylase MltG
PGF_05981036	15.93	430	46	0.768	0.136	True	hypothetical protein
PGF_10569727	15.92	375	46	0.822	0.033	True	LSU rRNA pseudouridine(1911/1915/1917) synthase (EC 5.4.99.23)
PGF_02871378	15.91	338	46	0.866	0.048	True	Tetrapartite efflux system, membrane fusion component FusE-like => FusE of FusABCDE system
PGF_09112178	15.91	352	46	0.848	0.01	True	Threonylcarbamoyl-AMP synthase (EC 2.7.7.87) / SUA5 domain with internal deletion
PGF_03010412	15.91	309	46	0.905	0.051	True	ABC transporter, permease protein PA3837
PGF_00020984	15.89	294	46	0.927	0.043	True	Methenyltetrahydrofolate cyclohydrolase (EC 3.5.4.9) / Methylenetetrahydrofolate dehydrogenase (NADP+) (EC 1.5.1.5)
PGF_07352646	15.88	344	46	0.856	0.044	True	Hydrolase, alpha/beta fold family functionally coupled to Phosphoribulokinase
PGF_10480638	15.87	286	46	0.939	0.003	True	Cytochrome c oxidase polypeptide III (EC 1.9.3.1)
PGF_07843281	15.86	386	46	0.807	0.082	True	Gluconate utilization system Gnt-I transcriptional repressor
PGF_09087715	15.84	506	46	0.704	0.069	True	tRNA(Ile)-lysidine synthetase (EC 6.3.4.19)
PGF_00048840	15.8	308	46	0.9	0.012	True	Ribosomal protein L11 methyltransferase
PGF_00054988	15.79	309	46	0.899	0.03	True	Sulfate transport system permease protein CysW
PGF_06925665	15.77	293	46	0.921	0.01	True	ATPase associated with various cellular activities, AAA_5
PGF_00060889	15.77	264	46	0.97	0	True	ABC transporter, ATP-binding protein PA3838
PGF_00020996	15.75	299	46	0.911	0.012	True	Methylglyoxal synthase (EC 4.2.3.3)
PGF_08905885	15.72	425	46	0.762	0.115	True	Signal recognition particle receptor FtsY
PGF_01892189	15.71	403	46	0.783	0.023	True	hypothetical protein
PGF_00055302	15.69	356	46	0.832	0.079	True	Surface antigen
PGF_00054986	15.64	301	46	0.901	0.022	True	Sulfate transport system permease protein CysT
PGF_01954904	15.58	319	46	0.872	0	True	2-ketogluconate 6-phosphate reductase (EC 1.1.1.43)
PGF_02011760	15.56	254	46	0.976	0	True	Imidazole glycerol phosphate synthase cyclase subunit
PGF_04175327	15.55	273	46	0.941	0.014	True	Thiazole synthase (EC 2.8.1.10)
PGF_00414228	15.53	253	46	0.976	0.004	True	Two-component system response regulator OmpR
PGF_10373609	15.52	308	46	0.885	0.061	True	CDP-diacylglycerol--serine O-phosphatidyltransferase (EC 2.7.8.8)
PGF_04487334	15.51	413	46	0.763	0.079	True	Autolysin sensor kinase (EC 2.7.3.-)
PGF_00048928	15.51	315	46	0.874	0.017	True	Ribosome small subunit biogenesis RbfA-release protein RsgA
PGF_00039500	15.49	431	46	0.746	0.089	True	Putative N-methyltransferase Bcep18194_A3584
PGF_10457655	15.47	318	46	0.868	0.026	True	Transcriptional regulator, LysR family
PGF_00033411	15.47	300	46	0.893	0.048	True	Phosphoenolpyruvate synthase regulatory protein
PGF_03016423	15.47	285	46	0.916	0.011	True	Protein sirB1
PGF_00033946	15.43	270	46	0.939	0.019	True	Phosphoribosylformimino-5-aminoimidazole carboxamide ribotide isomerase (EC 5.3.1.16)
PGF_07498099	15.43	258	46	0.96	0	True	Peptidyl-prolyl cis-trans isomerase (EC 5.2.1.8)
PGF_06784545	15.36	318	46	0.861	0.017	True	(2E,6E)-farnesyl diphosphate synthase (EC 2.5.1.10)
PGF_05621995	15.34	278	46	0.92	0.007	True	Prolipoprotein diacylglyceryl transferase
PGF_00055966	15.33	390	46	0.777	0.056	False	Anhydro-N-acetylmuramic acid kinase (EC 2.7.1.170)
PGF_01365164	15.33	373	46	0.794	0.075	True	UPF0324 inner membrane protein YeiH
PGF_00300187	15.32	522	46	0.671	0.153	True	Phospholipase A1 (EC 3.1.1.32) (EC 3.1.1.4) @ Outer membrane phospholipase A
PGF_00419627	15.32	334	46	0.838	0.086	True	Coproporphyrinogen III oxidase, aerobic (EC 1.3.3.3)
PGF_05605679	15.32	290	46	0.899	0.049	True	Phytoene synthase (EC 2.5.1.32)
PGF_02742898	15.3	308	46	0.872	0.013	True	Osmoprotectant ABC transporter, substrate-binding protein OsmX
PGF_04775373	15.28	283	46	0.908	0.009	True	5,10-methylenetetrahydrofolate reductase (EC 1.5.1.20)
PGF_00014051	15.26	266	46	0.935	0.001	True	Indole-3-glycerol phosphate synthase (EC 4.1.1.48)
PGF_00014140	15.25	320	46	0.853	0.024	True	Inner membrane protein YedI
PGF_05872952	15.25	267	46	0.933	0.006	True	Outer membrane beta-barrel assembly protein BamD
PGF_00035617	15.24	269	46	0.929	0.028	True	Predicted Lactate-responsive regulator, IclR family
PGF_07114837	15.23	259	46	0.946	0.001	True	Phospholipid ABC transporter permease protein MlaE
PGF_00425810	15.21	251	46	0.96	0	True	Cell division protein ZapD
PGF_00054480	15.2	236	46	0.989	0	True	Succinate dehydrogenase iron-sulfur protein (EC 1.3.5.1)
PGF_00044294	15.2	257	46	0.948	0.003	True	Putative sulfate permease
PGF_04505269	15.14	262	46	0.935	0.021	True	SSU ribosomal protein S2p (SAe)
PGF_08582746	15.12	245	46	0.966	0.001	True	23S rRNA (guanosine(2251)-2'-O)-methyltransferase (EC 2.1.1.185)
PGF_02923127	15.11	238	46	0.979	0.002	True	Uridylate kinase (EC 2.7.4.22)
PGF_02346669	15.11	364	46	0.792	0.164	False	Ornithine carbamoyltransferase (EC 2.1.3.3)
PGF_03006190	15.1	435	46	0.724	0.121	True	2-polyprenyl-6-methoxyphenol hydroxylase
PGF_02486076	15.09	315	46	0.85	0.019	True	Zinc ABC transporter, substrate-binding protein ZnuA
PGF_00052943	15.09	347	46	0.81	0.108	True	Site-specific tyrosine recombinase XerD
PGF_00401752	15.08	244	46	0.965	0	True	2-methoxy-6-polyprenyl-1,4-benzoquinol methylase (EC 2.1.1.201)
PGF_00648450	15.07	515	46	0.664	0.32	True	Rod shape-determining protein MreB
PGF_02904832	15.05	356	46	0.798	0.102	True	Homoserine kinase (EC 2.7.1.39)
PGF_00019000	15.02	305	46	0.86	0.022	True	Malonate decarboxylase beta subunit
PGF_00033071	15.02	327	46	0.831	0.1	True	Phenylalanine-4-hydroxylase (EC 1.14.16.1)
PGF_04807486	15.01	324	46	0.834	0.031	True	tRNA dimethylallyltransferase (EC 2.5.1.75)
PGF_03787622	15.01	386	46	0.764	0.01	True	DNA polymerase IV (EC 2.7.7.7)
PGF_00048329	14.99	315	46	0.845	0.063	True	Rhodanese domain protein UPF0176, Betaproteobacterial subgroup
PGF_03116630	14.98	432	46	0.721	0.113	True	Membrane-bound lytic murein transglycosylase B
PGF_02366077	14.97	325	46	0.831	0.009	True	NAD-dependent epimerase/dehydratase
PGF_12664006	14.87	298	46	0.861	0.059	True	hypothetical protein
PGF_00051717	14.87	250	46	0.94	0	True	NADP-dependent 3-hydroxy acid dehydrogenase YdfG (EC 1.1.1.381) @ 3-hydroxypropionate dehydrogenase (EC 1.1.1.298)
PGF_01737397	14.87	280	46	0.888	0.001	True	FIG00031715: Predicted metal-dependent phosphoesterases (PHP family)
PGF_00733848	14.86	265	46	0.913	0.001	True	Endonuclease/exonuclease/phosphatase
PGF_06005828	14.86	285	46	0.88	0.047	True	Phospholipid ABC transporter ATP-binding protein MlaF
PGF_05587835	14.86	280	46	0.888	0.062	True	Hydroxymethylpyrimidine ABC transporter, ATPase component
PGF_05767868	14.82	242	46	0.953	0.004	True	Probable transcriptional regulatory protein YebC
PGF_10535492	14.78	257	46	0.922	0.004	True	Cell division protein FtsQ
PGF_04557396	14.78	324	46	0.821	0.088	True	23S rRNA (adenine(2030)-N(6))-methyltransferase (EC 2.1.1.266)
PGF_07173294	14.78	322	46	0.823	0.07	True	Transcriptional regulator YeiE, LysR family
PGF_04127376	14.77	259	46	0.918	0.008	True	Twin-arginine translocation protein TatC
PGF_00017190	14.76	253	46	0.928	0.026	True	Lipopolysaccharide ABC transporter, ATP-binding protein LptB
PGF_00025623	14.75	361	46	0.776	0.044	True	Nicotinate-nucleotide--dimethylbenzimidazole phosphoribosyltransferase (EC 2.4.2.21)
PGF_00423533	14.74	289	46	0.867	0.007	True	4-diphosphocytidyl-2-C-methyl-D-erythritol kinase (EC 2.7.1.148)
PGF_01739753	14.74	348	46	0.79	0.082	False	Zinc metalloprotease
PGF_01546618	14.7	324	46	0.817	0.058	True	putative membrane protein
PGF_06216244	14.7	301	46	0.847	0.053	True	DNA recombination and repair protein RecO
PGF_10369954	14.68	421	46	0.716	0.159	True	Rod shape-determining protein MreC
PGF_08244241	14.67	371	46	0.762	0.086	True	Tetraacyldisaccharide 4'-kinase (EC 2.7.1.130)
PGF_02797891	14.66	440	46	0.699	0.067	True	Uncharacterized MFS-type transporter
PGF_00908644	14.64	264	46	0.901	0.033	True	ABC transporter, ATP-binding protein 1 PP0616
PGF_03215471	14.62	326	46	0.81	0.065	True	16S rRNA (cytidine(1402)-2'-O)-methyltransferase (EC 2.1.1.198)
PGF_00648054	14.62	235	46	0.954	0.006	True	Tol-Pal system protein TolQ
PGF_00423450	14.61	375	46	0.754	0.152	True	4-deoxy-4-formamido-L-arabinose-phosphoundecaprenol deformylase ArnD (EC 3.5.1.n3)
PGF_01892208	14.61	293	46	0.853	0.054	True	hypothetical protein
PGF_00062023	14.61	284	46	0.867	0.062	True	Tryptophan synthase alpha chain (EC 4.2.1.20)
[truncated: 397 more rows]

## Sheet: Table S3
Table S3. List of Virulence Factors detected on VFDB, or Antimicrobial Resistance genes detected on CARD or ResFinder, among QPS and non-QPS taxa genomes. Relevant hits have amino acid or nucleotide sequence identity ≥ 80% and length of coverage ≥ 70%.
Some hits below threshold but relevant for the aim of this work are also included.
VF HITS								AMR HITS
Taxa	Gene	putative function	Accession number	Genomes with at least one hit (%)	Average Identity %	Average Coverage %		Taxa	Gene	Accession number	predicted phenotypic resistance	Genomes with at least one hit (%)	Average Identity %	Average Coverage %
QPS taxa								QPS taxa
Bacillus velezensis	phzA1	phenazine biosynhesis	MSXZ01000283.1	0.11	97.99	81.39		Bacillus velezensis	ant(4’)-Ia	K02551.1:240-1002	aminoglycosides	10.9234	99.73	99.3
Priestia megaterium	no VF hits								ant(9)-Ia	X02588.1:330-1113	aminoglycosides	0.112613	100	100
Rhodopseudomonas palustris	no VF hits								aph(3')-Ia	BX664015.1:103833-103017	aminoglycosides	0.112613	99.75	100
non-QPS taxa									aph(3')-III	CP004067.1:52914-53709	aminoglycosides	0.45045	99.93	100
Arthrobacter spp.	icl	isocitrate lyase	BAABEO010000001.1	2.10526	80.28	94.89			blaTEM-116	U36911.1:1429-2290	beta-lactams	0.337838	100	99.85
	waaF	LPS	QJVE01000635.1	0.526316	71.97	81.84			blaTEM-150	AM183304.1:208-1069	beta-lactams	0.112613	99.42	100
	motC	flagella	QJVE01000734.1	0.526316	73.68	84.49			bleO	AF051917	bleomycin	10.6982	99.88	99.85
	fliN	flagella	QJVE01000830.1	0.526316	91.77	82			clbA	CP006845.1:539695-540745	lincosamide	77.4775	88.24	99.5
Azotobacter spp.	alg8	alginate biosynthesis	JAWMAI010000018.1	96.2963	84.2638	98.6354			ermB	AF242872.1:2131-2878	erythomicin	0.112613	99.2	98.43
	algA	alginate biosynthesis	JAWMAI010000018.1	96.2963	83.2481	97.2742			ermC	M12730.1:779-1514	erythomicin	0.112613	100	100
	algC	alginate biosynthesis	JAWMAI010000050.1	100	84.3585	95.0707			tetL	M11036.1:0-1377	tetracycline	80.518	99.96	86.93
	algD	alginate biosynthesis	FNYO01000013.1	14.8148	80.0975	99.71			tetM	AB039845.1:25-1945	tetracycline	0.112613	100	100
	algG	alginate biosynthesis	JAWMAI010000018.1	11.1111	80.2467	86.27			tmrB	AL009126.3:339749-339155	tunicamycin	0.112613	97.18	89.56
	algI	alginate biosynthesis	JAWMAI010000018.1	92.5926	84.9856	89.8564		Priestia megaterium	lsaB	AJ579365.1:4149-5628	lincosamide	24.557	80.75	98.02
	algR	alginate biosynthesis	JAWMAI010000073.1	22.2222	80.69	96.25			mphM	CP014284.1:190432-189532	macrolide	0.506329	82.33	100
	algU	alginate biosynthesis	FNYO01000017.1	40.7407	81.5055	100			rphB	KX531052.1:0-2655	rifamicin	0.253165	80.75	97.78
	clpV1	T6SS	FNYO01000005.1	11.1111	83.08	99.26			adeA	AF370885.1:3438-4629	tetracycline	0.253165	85.32	82.37
	hcp1	T6SS	JAWMAI010000268.1	14.8148	83.49	100			eptB	FO203501.1:5123640-5125365	colistin	0.253165	98.72	99.3
	hsiB1/vipA	T6SS	JAWMAI010000268.1	14.8148	85.73	93.64		Rhodopseudomonas palustris	aph(3')-IIa	V00618.1:150-945	aminoglycosides	1	98.99	100
	hsiC1/vipB	T6SS	JAWMAI010000268.1	14.8148	88.71	95.99		non-QPS taxa
	hsiF1	T6SS	JAWMAI010000374.1	3.7037	80	93.53		Arthrobacter spp.	blaTEM-116	U36911.1:1429-2290	beta-lactams	0.526316	100	100
	hsiG1	T6SS	FNYO01000005.1	11.1111	82.08	99.35			cmx	AF024666:35934-37110	chloramphenicol	2.10526	94.87	99.93
	hsiJ1	T6SS	FNYO01000005.1	11.1111	81.5	99.35			tet(33)	AJ420072.1:22939-24163	tetracycline	0.526316	100	99.84
	mbtH-like	pyoverdine-like	FNYO01000004.1	25.9259	84.73	92.69			sul1	JF969163:1053-1893	sulfametoxazole	1.05263	98.27	100
	pilB	fimbrial protein	JAWMAI010000072.1	74.0741	80.88	97.29			aph(3'')-Ib	AF313472:15593-16397	aminoglycosides	0.526316	100	99.88
	pilG	fimbrial protein	JAWMAI010000095.1	100	87.04	96.81			aph(6)-Id	AF024602:3155-3992	aminoglycosides	0.526316	75.51	100
	pilH	fimbrial protein	FNYO01000007.1	74.0741	85.82	100			tet(A)	AF534183.1:2970-4245	tetracycline	0.526316	97.8	100
	pilI	fimbrial protein	JAWMAI010000095.1	66.6667	80.99	92.78			aph(3')-Ia	BX664015.1:103833-103017	aminoglycosides	0.526316	100	99.27
	pilJ	fimbrial protein	FNYO01000007.1	74.0741	81.15	97.23			CpxR	LT673656.1:1885022-1884344	efflux pump regulator	0.526316	98.53	80.53
	pilR	fimbrial protein	FOKJ01000001.1	74.0741	84.93	97.93		Azotobacter spp.	rsmA	AF061757.1:834-1020	efflux pump regulator	100	85.99	100
	pilT	fimbrial protein	FNYQ01000021.1	100	88.69	99.34			cpxR	LT673656.1:1885022-1884344	efflux pump regulator	100	83.82	99.46
	pilU	fimbrial protein	FNYQ01000021.1	74.0741	87.23	99.47			yajC	VAOQ01003483.1:0-339	efflux pump regulator	96.2963	83.23	98.69
	pvdH	pyoverdine	SJAA01000062.1	25.9259	82.42	91.18			mexF	AE004091.2:2810008-2813197	efflux pump	44.4444	85.16	97.84
	waaA	LPS	FNYO01000036.1	92.5926	80.45	98.15			mexE	AE004091.2:2808742-2809987	efflux pump	25.9259	80.31	88.43
	waaF	LPS	JAWMAI010000067.1	100	82.17	97.81			mexB	L11616.1:1569-4710	efflux pump	22.2222	80.06	98.41
	waaG	LPS	JAWMAI010000067.1	96.2963	82.32	98.27		Azospirillum spp.	catB1	M58472.1:147-777	chloramphenicol	10.2564	80.21	92.49
	waaP	LPS	JAWMAI010000067.1	18.5185	80.53	90.31			ceoB	U97042.1:1263-4347	chloramphenicol	21.7949	81.13	94.45
	pilD	fimbrial protein	JAWMAI010000072.1	59.2593	80.44	91.84			floR	AF231986.2:3307-4522	amphenicol	3.84615	80.71	83.12
Azospirillum spp.	hsiB1/vipA	T6SS	JBDZDC010000025.1	2.5641	80.21	92.49			catB7	NC_002516.2:780101-779462	chloramphenicol	0.05	74.19	86.46
	hsiC1/vipB	T6SS	JBDZDC010000025.1	3.84615	81.13	94.45			blaTEM-116	U36911.1:1429-2290	beta-lactams	1.28205	80.3	92.69
	acpXL	LPS	JAOQNH010000001.1	1.28205	80.71	83.12			blaLRA-1	EU408346.1:5713-4825	beta-lactams	71.7949	68.35	76.55
	mbtH-like	pyoverdine-like	PDKW01000037.1	1.28205	80.3	92.69			blaOXA-18	U85514.1:149-977	beta-lactams	5.12821	68.92	71.83
Herbaspirillum spp.	mbtH-like	pyoverdine-like	JAENHM010000085.1	4.34783	83.33	73.97			blaCAE-1	CP079746.1:15693-16602	beta-lactams	1.28205	65.5	67.22
									blaBKC-1	KP689347.1:9544-8602	beta-lactams	5.12821	69.1	65.53
									blaFAR-1	AF024601.1:302-1196	beta-lactams	1.28205	70.11	68.68
									blaAXC-2	NG_066501.1:0-897	beta-lactams	3.84615	66.23	75.72
								Herbaspirillum spp.	aph(3')-Ia	BX664015.1:103833-103017	aminoglycosides	2.17391	99.39	99.75
									catA1	V00622.1:243-903	chloramphenicol	2.17391	99.7	100
									ceoB	U97042.1:1263-4347	chloramphenicol	8.69565	80.79	99.67
									rsmA	AF061757.1:834-1020	efflux pump regulator	2.17391	80.77	83.87
									blaBKC-1	KP689347.1:9544-8602	beta-lactams	4.34783	67.26	70.17
									blaLRA-1	EU408346.1:5713-4825	beta-lactams	100	68.88	69.37
									blaOKP-A-17	NG_049361.1:100-961	beta-lactams	2.17391	66.85	62.72
									blaOXA-18	NG_064734.1:0-828	beta-lactams	17.3913	71.93	78.76
									blaSST-1	NG_050144.1:100-1237	beta-lactams	6.52174	66.98	82.67

## Sheet: Table S4
Table S4. Characteristics of putative β-lactamase genes identified in Azospirillum and Herbaspirillum spp. genomes with corrected taxonomy based on ANI%.
Gene Symbol	Name	Strain (corrected taxonomy)	Gene accession	Begin	End	Gene (bp)	Orientation	Protein accession	Protein length	Locus tag
bla	class A beta-lactamase	Azospirillum aestuari YIMDDC1	NZ_JAEPIV010000014.1	132378	133268	890	+	WP_200486214.1	296	JJL56_RS21660
blaOXA	class D beta-lactamase	Azospirillum agricola R1C	NZ_JAIFZR010000005.1	1135979	1136830	851	+	WP_211099675.1	283	JN22_RS20335
blaOXA	class D beta-lactamase	Azospirillum agricola CC-HIH038	NZ_JAGINM010000025.1	87227	88078	851	-	WP_209782071.1	283	J2847_RS28230
bla	class A beta-lactamase	Azospirillum argentinense Az39	NZ_CP007795.1	8870	9760	890	+	WP_040136014.1	296	ABAZ39_RS22685
bla	class A beta-lactamase	Azospirillum argentinense MTCC4035	NZ_CP032323.1	155044	155934	890	-	WP_137117317.1	296	D3093_RS23525
bla	class A beta-lactamase	Azospirillum argentinense MTCC4036	NZ_CP032332.1	159599	160489	890	+	WP_137105828.1	296	D3867_RS24860
bla	class A beta-lactamase	Azospirillum argentinense REC3	NZ_POWG01000019.1	31811	32701	890	+	WP_040136014.1	296	C1S70_RS17920
bla	class A beta-lactamase	Azospirillum argentinense Az19	NZ_VEWN01000002.1	174019	174909	890	+	WP_149648923.1	296	FH063_RS07070
bla	class A beta-lactamase	Azospirillum argentinense UC4320	NZ_JBDZDB010000004.1	344781	345671	890	-	WP_349619809.1	296	ABRY56_RS12250
bla	class A beta-lactamase	Azospirillum argentinense UC4321	NZ_JBDZDC010000006.1	123567	124457	890	+	WP_349596685.1	296	ABRY57_RS12885
bla	class A beta-lactamase	Azospirillum argentinense BR11975	NZ_WFKF01000029.1	4951	5841	890	+	WP_200475431.1	296	GAY33_RS08395
bla	class A beta-lactamase	Azospirillum baldaniorum Sp245	NZ_CP022260.1	79147	80037	890	-	WP_014241982.1	296	Sp245p_RS27070
bla	class A beta-lactamase	Azospirillum baldaniorum BR12001	NZ_VITE01000013.1	133875	134765	890	+	WP_145704772.1	296	FBZ84_RS22040
bla	class A beta-lactamase	Azospirillum baldaniorum Vi22	NZ_VSRJ01000058.1	37611	38501	890	-	WP_174451355.1	296	FW320_RS18885
bla	class A beta-lactamase	Azospirillum brasilense Sp7	NZ_CP012916.1	763081	763971	890	+	WP_059399561.1	296	AMK58_RS24695
bla	class A beta-lactamase	Azospirillum baldaniorum 2020WEIHUA_K	NZ_CP059452.1	689952	690842	890	-	WP_237907421.1	296	H1Q64_RS29485
bla	class A beta-lactamase	Azospirillum baldaniorum MTCC4039	NZ_CP032347.1	761095	761985	890	-	WP_137142541.1	296	D3869_RS25525
bla	class A beta-lactamase	Azospirillum brasilense MTCC4038	NZ_CP032341.1	284670	285560	890	-	WP_059399561.1	296	D3868_RS23335
bla	class A beta-lactamase	Azospirillum brasilense Cd	NZ_CP033320.1	349995	350885	890	-	WP_059399561.1	296	D9623_RS23720
bla	class A beta-lactamase	Azospirillum brasilense ATCC29145	NZ_JAWXYC010000005.1	195918	196808	890	-	WP_059399561.1	296	SIM66_RS29175
bla	class A beta-lactamase	Azospirillum sp. ATCC49958	NZ_QOKV01000002.1	459541	460431	890	+	WP_149163948.1	296	DS837_RS06360
bla	class A beta-lactamase	Azospirillum sp. BR11796	NZ_VITF01000002.1	643771	644661	890	-	WP_145674069.1	296	FBZ82_RS07330
bla	class A beta-lactamase	Azospirillum sp. BR11650	NZ_VITH01000003.1	406231	407121	890	-	WP_145682033.1	296	FBZ83_RS08535
bla	class A beta-lactamase	Azospirillum brasilense BR11002	NZ_VITX01000005.1	314200	315090	890	+	WP_059399561.1	296	FBZ81_RS13395
bla	class A beta-lactamase	Azospirillum brasilense Ab-V5	NZ_POQV01000003.1	190842	191732	890	-	WP_059399561.1	296	C1T13_RS06645
bla	class A beta-lactamase	Azospirillum brasilense Ab-V6	NZ_POTD01000007.1	190629	191519	890	-	WP_059399561.1	296	C1Y37_RS14300
bla	class A beta-lactamase	Azospirillum brasilense Hm053	NZ_JAWUDI010000008.1	61187	62077	890	-	WP_059399561.1	296	R0B81_RS11655
bla	class A beta-lactamase	Azospirillum brasilense JLH21	NZ_JAMZIJ010000007.1	314177	315067	890	+	WP_059399561.1	296	NK119_RS14205
bla	class A beta-lactamase	Azospirillum brasilense FP10	NZ_JAWUDH010000007.1	314450	315340	890	+	WP_059399561.1	296	RY843_RS12620
bla	class A beta-lactamase	Azospirillum brasilense FP2	NZ_JAWUDG010000004.1	314432	315322	890	+	WP_059399561.1	296	R0B82_RS09045
bla	class A beta-lactamase	Azospirillum tabaci 2A1	NZ_NOWT01000010.1	69788	70678	890	-	WP_094303581.1	296	CHT98_RS12710
bla	class A beta-lactamase	Azospirillum brasilense V6	NZ_JPIS01000032.1	49970	50860	890	+	WP_059399561.1	296	FE89_RS14150
bla	class A beta-lactamase	Azospirillum argentinense HAMBI3172	NZ_QLKQ01000003.1	157197	158087	890	-	WP_114857090.1	296	DXK32_RS02635
bla	class A beta-lactamase	Azospirillum brasilense SR80	NZ_QXHE01000055.1	6526	7416	890	-	WP_119509385.1	296	D2T81_RS21905
bla	class A beta-lactamase	Azospirillum brasilense BR11017	NZ_WFKA01000175.1	4571	5461	890	+	WP_119509385.1	296	GAY27_RS30280
bla	class A beta-lactamase	Azospirillum brasilense BR11649	NZ_WFKD01000196.1	4552	5442	890	+	WP_119509385.1	296	GAY30_RS26405
bla	class A beta-lactamase	Azospirillum sp. BR11138	NZ_WFKC01000059.1	14424	15314	890	+	WP_200477774.1	296	GAY29_RS11730
bla	class A beta-lactamase	Azospirillum baldaniorum BR11005	NZ_VITG01000002.1	606286	607176	890	-	WP_014241982.1	296	FBZ85_RS06520
bla	class A beta-lactamase	Azospirillum aestuari BR11026	NZ_VITI01000003.1	456265	457155	890	-	WP_145624735.1	296	FBY14_RS09715
bla	class A beta-lactamase	Azospirillum argentinense D7	NZ_JADPXF010000014.1	86285	87175	890	-	WP_040136014.1	296	JLM03_RS08570
bla	class A beta-lactamase	Azospirillum aestuari BR11669	NZ_WFKE01000109.1	6562	7452	890	-	WP_200528358.1	296	GAY31_RS19795
bla	class A beta-lactamase	Azospirillum brasilense BR11019	NZ_WFKB01000803.1	398	1288	890	+	WP_174445894.1	296	GAY28_RS29825
bla	class A beta-lactamase	Azospirillum canadense DS2	NZ_JAOQNG010000001.1	266685	267608	923	+	WP_264654355.1	307	M2351_RS01225
blaOXA	class D beta-lactamase	Azospirillum cavernae K2W22B-5	NZ_QYUL01000001.1	178775	179620	845	+	WP_199720664.1	281	D3877_RS00820
blaOXA	class D beta-lactamase	Azospirillum doebereinerae GSF71	NZ_RZIJ01000005.1	58457	59326	869	-	WP_126996661.1	289	EJ913_RS08275
blaOXA	class D beta-lactamase	Azospirillum doebereinerae BF-21-2S	NZ_JAKOAR010000049.1	9931	10800	869	-	WP_238521519.1	289	MCW82_RS23430
bla	class A beta-lactamase	Azospirillum endophyticum YIMB02556	NZ_JAENHM010000093.1	22157	23062	905	+	WP_200199498.1	301	JHL17_RS36125
blaOXA	class D beta-lactamase	Azospirillum fermentarium CC-LY743	NZ_JAOQNH010000001.1	1566284	1567093	809	+	WP_264663879.1	269	M2352_RS07540
bla	class A beta-lactamase	Azospirillum fermentarium CC-LY743	NZ_JAOQNH010000001.1	1443545	1444489	944	-	WP_264663772.1	314	M2352_RS06990
bla	class A beta-lactamase	Azospirillum formosense Nfb7	NZ_JABEXZ010000003.1	44168	45058	890	+	WP_174437517.1	296	HLK65_RS21945
bla	class A beta-lactamase	Azospirillum formosense JCM17639	NZ_BAABCC010000045.1	116783	117673	890	+	WP_174437517.1	296	ABD786_RS18945
bla	class A beta-lactamase	Azospirillum formosense CC-NFb-7	NZ_WHOR01000011.1	14623	15513	890	+	WP_174437517.1	296	GBZ26_RS02910
bla	class A beta-lactamase	Azospirillum sp. UWAZO	NZ_CP159404.1	41292	42182	890	-	WP_353861162.1	296	ABVN73_RS21075
bla	class A beta-lactamase	Azospirillum halopraeferens DSM3675	NZ_AUCF01000016.1	33926	34840	914	-	WP_035692706.1	304	G472_RS0116245
bla	class A beta-lactamase	Azospirillum humicireducens SgZ-5	NZ_CP028903.1	897223	898110	887	-	WP_108548070.1	295	A6A40_RS21740
bla	class A beta-lactamase	Azospirillum isscasi C340-1	NZ_JAUJFI010000001.1	128914	129804	890	-	WP_306703171.1	296	QSG27_RS00575
bla	class A beta-lactamase	Azospirillum lipoferum 59b	NZ_VTTN01000012.1	163534	164439	905	+	WP_149233834.1	301	FZ942_RS25225
bla	class A beta-lactamase	Azospirillum sp. 4B	NC_016585.1	266655	267542	887	+	WP_014188004.1	295	AZOLI_RS14955
bla	class A beta-lactamase	Azospirillum lipoferum Sp59b	NZ_JALJXJ010000013.1	163552	164457	905	+	WP_149233834.1	301	J2848_RS26575
bla	class A beta-lactamase	Azospirillum melinis TMCY0552	NZ_JAGINN010000019.1	130567	131472	905	+	WP_174470307.1	301	J2849_RS28235
bla	class A beta-lactamase	Azospirillum oleiclasticum RWY-5-1-1	NZ_JABFFR010000050.1	64819	65712	893	-	WP_180286471.1	297	HL658_RS32875
bla	class A beta-lactamase	Azospirillum oleiclasticum ROY-1-1-2	NZ_JABFDB010000044.1	14831	15724	893	+	WP_180286471.1	297	HND93_RS33760
bla	class A beta-lactamase	Azospirillum oryzae KACC14407	NZ_CP054621.1	676762	677667	905	+	WP_149200167.1	301	HUE56_RS27020
bla	class A beta-lactamase	Azospirillum oryzae COC8	NZ_VTTM01000007.1	195682	196587	905	-	WP_149200167.1	301	FZ938_RS19820
bla	class A beta-lactamase	Azospirillum oryzae NBRC102291	NZ_BSOV01000087.1	729	1634	905	-	WP_149200167.1	301	QQK57_RS27315
bla	class A beta-lactamase	Azospirillum sp. A2P	NZ_FXAK01000002.1	490253	491170	917	-	WP_085084699.1	305	B9N97_RS05315
bla	class A beta-lactamase	Azospirillum palustre B2	NZ_PDKW01000041.1	14311	15216	905	-	WP_098737055.1	301	CRT60_RS13995
bla	class A beta-lactamase	Azospirillum picis DSM19922	NZ_JAUSVU010000015.1	105073	105972	899	-	WP_209986618.1	299	QO018_RS19370
bla	class A beta-lactamase	Azospirillum picis IMMIBTAR-3	NZ_JAGINO010000019.1	66296	67195	899	+	WP_209986618.1	299	J2850_RS22490
bla	class A beta-lactamase	Azospirillum ramasamyi M2T2B2	NZ_CP029830.1	734555	735466	911	+	WP_111068490.1	303	DM194_RS15760
bla	class A beta-lactamase	Azospirillum rugosum DSM19657	NZ_JAUSVT010000048.1	8648	9565	917	+	WP_209770599.1	305	QO013_RS33585
bla	class A beta-lactamase	Azospirillum rugosum IMMIBAFH-6	NZ_JAGINP010000025.1	101027	101944	917	+	WP_209770599.1	305	J2851_RS28460
bla	class A beta-lactamase	Azospirillum soli CC-LY788	NZ_JAGINQ010000003.1	395578	396480	902	-	WP_209873139.1	300	J2852_RS07370
bla	class A beta-lactamase	Azospirillum tabaci W712	NZ_JACCJY010000008.1	109932	110822	890	+	WP_188260482.1	296	H0B54_RS11880
bla	class A beta-lactamase	Azospirillum thermophilum CFH70021	NZ_CP029352.1	1266201	1267088	887	-	WP_109325142.1	295	DEW08_RS05700
bla	class A beta-lactamase	Azospirillum thiophilum BV-S	NZ_CP012403.1	402708	403595	887	-	WP_052710230.1	295	AL072_RS21030
bla	class A beta-lactamase	Azospirillum thiophilum DSM21654	NZ_LAEL01000004.1	204359	205246	887	-	WP_052710230.1	295	VY88_RS21860
bla	class A beta-lactamase	Herbaspirillum aquaticum IEH4430	NZ_NJGV01000007	130523	131422	899	-	WP_088754887.1	299	CEJ45_RS09445
bla	class A beta-lactamase	Herbaspirillum aquaticum KLS-1	NZ_JARJFG010000003.1	133735	134634	899	+	WP_284076129.1	299	QPW48_RS03350
blaOXA	class D beta-lactamase	Herbaspirillum autotrophicum IAM14942	NZ_LFLS01000004.1	127252	128073	821	+	WP_050461585.1	273	AKL27_RS04475
bla	class A beta-lactamase	Herbaspirillum autotrophicum IAM14942	NZ_LFLS01000037.1	27949	28797	848	+	WP_157057059.1	282	AKL27_RS22665
blaOXA	class D beta-lactamase	Herbaspirillum camelliae WT00C	NZ_KV880769.1	2864545	2865363	818	-	WP_075257406.1	272	BGK68_RS12765
bla	class A beta-lactamase	Herbaspirillum camelliae WT00C	NZ_KV880769.1	5422721	5423620	899	+	WP_075259180.1	299	BGK68_RS24265
bla	class A beta-lactamase	Herbaspirillum chlorophenolicum NBRC102525	NZ_BCTG01000007.1	87653	88549	896	-	WP_050468843.1	298	HCH01S_RS07615
bla	class A beta-lactamase	Herbaspirillum chlorophenolicum NBRC102525	NZ_BCTG01000012.1	141005	141904	899	+	WP_050470352.1	299	HCH01S_RS11385
bla	class A beta-lactamase	Herbaspirillum chlorophenolicum CPW301	NZ_LFLT01000022.1	32293	33189	896	-	AKL28_RS14345	298	WP_050468843.1
bla	class A beta-lactamase	Herbaspirillum chlorophenolicum CPW301	NZ_LFLT01000060.1	15301	16200	899	+	AKL28_RS21460	299	WP_050470352.1
bla	class A beta-lactamase	Herbaspirillum frisingense GSF30	NZ_AEEC02000008.1	76184	77062	878	-	HFRIS_RS07855	292	WP_006462758.1
bla	class A beta-lactamase	Herbaspirillum frisingense GSF30	NZ_AEEC02000008.1	124591	125490	899	+	HFRIS_RS08095	299	WP_039874936.1
bla	class A beta-lactamase	Herbaspirillum frisingense IAC152	NZ_CP049139.1	4002615	4003493	878	-	G5S34_RS18300	292	WP_077236308.1
bla	class A beta-lactamase	Herbaspirillum frisingense IAC152	NZ_CP049139.1	4049308	4050207	899	+	G5S34_RS18530	299	WP_182992667.1
bla	class A beta-lactamase	Herbaspirillum frisingense AU14559	NZ_CP083589.1	3725968	3726846	878	-	LAZ82_RS16830	292	WP_234294224.1
bla	class A beta-lactamase	Herbaspirillum frisingense AU14559	NZ_CP083589.1	3787159	3788058	899	+	LAZ82_RS17095	299	WP_234294261.1
bla	class A beta-lactamase	Herbaspirillum frisingense 596	NZ_JAVDSJ010000002.1	637457	638356	899	-	J2W50_RS09285	299	WP_102663325.1
bla	class A beta-lactamase	Herbaspirillum frisingense 596	NZ_JAVDSJ010000002.1	684327	685205	878	+	J2W50_RS09515	292	WP_102663358.1
blaP	Beta-lactamase	Herbaspirillum sp. DBSCAN	NZ_WNDX01000022.1	20915	21814	899	-	GAK35_01089	299	KAF1046250.1
blaOXA	class D beta-lactamase	Herbaspirillum hiltneri N3	NZ_CP011409.1	2727000	2727800	800	+	F506_RS12390	266	WP_053197873.1
bla	class A beta-lactamase	Herbaspirillum hiltneri N3	NZ_CP011409.1	3970013	3970915	902	-	F506_RS18020	300	WP_053199718.1
bla	class A beta-lactamase	Herbaspirillum huttiense NFYY53159	NZ_CP037993.1	3875756	3876655	899	+	E2K99_RS17380	299	WP_134223024.1
bla	class A beta-lactamase	Herbaspirillum huttiense ZXN111	NZ_CP103872.1	4019712	4020611	899	+	NY669_RS17990	299	WP_259432831.1
bla	class A beta-lactamase	Herbaspirillum huttiense IAM15032	NZ_ANJR01000014.1	150647	151544	897	-	C785_RS05700	286	-
bla	class A beta-lactamase	Herbaspirillum huttiense LMG2199	NZ_JBDHMT010000020.1	58410	59309	899	+	AADA19_RS22545	299	WP_286866541.1
bla	class A beta-lactamase	Herbaspirillum huttiense G21-1742	NZ_JAVLSM010000012.1	66017	66916	899	+	RI046_RS20460	299	WP_310838198.1
bla	class A beta-lactamase	Herbaspirillum huttiense NC40101	NZ_JBCGUI010000001.1	158732	159631	899	-	AADA03_RS00645	299	WP_310838198.1
bla	class A beta-lactamase	Herbaspirillum huttiense F1	NZ_JAVRAB010000001.1	137222	138121	899	-	RJO15_RS00580	299	WP_311433526.1
bla	class A beta-lactamase	Herbaspirillum huttiense SE1	NZ_JAVLSJ010000011.1	140739	141638	899	-	RI048_RS20760	299	WP_310841025.1
bla	class A beta-lactamase	Herbaspirillum huttiense SMAGNO93	NZ_JBCNNE010000003.1	283318	284217	899	+	ABDW51_RS07515	299	WP_343724685.1
bla	class A beta-lactamase	Herbaspirillum huttiense SMAGNO64	NZ_JBCNMB010000006.1	76800	77699	899	-	ABDW62_RS11320	299	WP_343742055.1
bla	class A beta-lactamase	Herbaspirillum huttiense SCN18_30_10_14_R2_P_63_16	NZ_JAFKHL010000033.1	20300	21199	899	-	J0I15_RS19670	299	WP_134223024.1
bla	class A beta-lactamase	Herbaspirillum lusitanum TQ07	NZ_QXFG01000012.1	147924	148826	902	-	DXT88_RS18240	300	WP_265215487.1
bla	class A beta-lactamase	Herbaspirillum lusitanum P6-12	NZ_AJHH01000215.1	694	1479	785	+	HLUSI_RS0107180	261	WP_016833337.1
bla	class A beta-lactamase	Herbaspirillum rhizosphaerae UMS-37	NZ_LFLU01000001.1	277475	278374	899	+	AKL25_RS01240	299	WP_050475824.1
blaOXA	class D beta-lactamase	Herbaspirillum rhizosphaerae UMS-37	NZ_LFLU01000012.1	104213	105049	836	-	AKL25_RS16530	278	WP_050478791.1
bla	class A beta-lactamase	Herbaspirillum robiniae AA6	NZ_CP018845.1	915576	916472	896	+	BUQ72_RS04005	298	WP_079219069.1
bla	class A beta-lactamase	Herbaspirillum robiniae AA6	NZ_CP018845.1	2044424	2045323	899	+	BUQ72_RS09070	299	WP_079215786.1
bla	class A beta-lactamase	Herbaspirillum robiniae HZ10	NZ_NJGU01000001.1	83733	84629	896	+	CEJ42_RS00315	298	WP_088750176.1
bla	class A beta-lactamase	Herbaspirillum robiniae HZ10	NZ_NJGU01000002.1	64761	65660	899	+	CEJ42_RS05355	299	WP_088750270.1
bla	class A beta-lactamase	Herbaspirillum robiniae C6C2	NZ_JABFMT010000004.1	155374	156273	899	-	HNO84_RS05895	299	WP_079215786.1
bla	class A beta-lactamase	Herbaspirillum robiniae C6C2	NZ_JABFMT010000005.1	186641	187537	896	-	HNO84_RS07355	298	WP_079219069.1
bla	class A beta-lactamase	Herbaspirillum rubrisubalbicans M1	NZ_CP013737.1	3941350	3942249	899	+	HRUBRI_RS17090	299	WP_058896330.1
bla	class A beta-lactamase	Herbaspirillum rubrisubalbicans DSM11543	NZ_CP024996.1	4013541	4014440	899	+	RC54_RS17820	299	WP_061790085.1
bla	class A beta-lactamase	Herbaspirillum rubrisubalbicans Os34	NZ_CP008956.1	4279499	4280398	899	+	C798_RS19240	299	WP_017453889.1
blaOXA	class D beta-lactamase	Herbaspirillum rubrisubalbicans Os34	NZ_CP008956.1	4547819	4548637	818	-	C798_RS20485	272	WP_017455526.1
bla	class A beta-lactamase	Herbaspirillum rubrisubalbicans NBRC102523	NZ_BCUJ01000023.1	9727	10626	899	+	HR1_RS17470	299	WP_061790085.1
bla	class A beta-lactamase	Herbaspirillum rubrisubalbicans SLBN-127	NZ_JALJXK010000001.1	2321088	2321987	899	+	J2S30_RS10690	299	WP_253547699.1
bla	class A beta-lactamase	Herbaspirillum rubrisubalbicans Os49	NZ_JWZY01000005.1	280497	281396	899	+	RC52_RS06510	299	WP_171939106.1
bla	class A beta-lactamase	Herbaspirillum rubrisubalbicans Os44	NZ_JWJC01000004.1	76972	77871	899	-	RB25_RS03565	299	WP_112068432.1
bla	class A beta-lactamase	Herbaspirillum rubrisubalbicans Os38	NZ_JUGD01000012.1	48752	49651	899	+	RB24_RS10530	299	WP_112068432.1
bla	class A beta-lactamase	Herbaspirillum rubrisubalbicans Os45	NZ_AMSA01000022.1	10820	11719	899	+	C762_RS0122385	299	WP_017453889.1
bla	class A beta-lactamase	Herbaspirillum seropedicae AU13965	NZ_CP034395.1	3739081	3739980	899	+	EJD96_RS16895	299	WP_139971710.1
bla	class A beta-lactamase	Herbaspirillum seropedicae Z67	NZ_CP011930.1	3841737	3842636	899	+	ACP92_RS16740	299	WP_013235294.1
blaOXA	class D beta-lactamase	Herbaspirillum seropedicae Z67	NZ_CP011930.1	4116501	4117304	803	+	ACP92_RS17885	267	WP_232284948.1
bla	class A beta-lactamase	Herbaspirillum seropedicae AU14040	NZ_CP013136.1	3690074	3690973	899	+	hsc_RS16125	299	WP_069374479.1
blaOXA	class D beta-lactamase	Herbaspirillum seropedicae AU14040	NZ_CP013136.1	4032161	4032964	803	-	hsc_RS17550	267	WP_231944519.1
bla	class A beta-lactamase	Herbaspirillum seropedicae SmR1	NC_014323.1	3840276	3841175	899	+	HSERO_RS16770	299	WP_013235294.1
blaOXA	class D beta-lactamase	Herbaspirillum seropedicae SmR1	NC_014323.1	4120211	4121014	803	-	HSERO_RS17935	267	WP_232284948.1
bla	class A beta-lactamase	Herbaspirillum seropedicae Z69	NZ_CP049334.1	3840246	3841145	899	+	G5B88_RS16925	299	WP_013235294.1
blaOXA	class D beta-lactamase	Herbaspirillum seropedicae Z69	NZ_CP049334.1	4120184	4120987	803	-	G5B88_RS18150	267	WP_232284948.1
bla	class A beta-lactamase	Herbaspirillum seropedicae DS1323	NZ_JAVDRJ010000008.1	290603	291502	899	+	J2798_RS19630	299	WP_309985952.1
bla	class A beta-lactamase	Herbaspirillum huttiense SMAGNO95	NZ_SOSE01000019.1	167632	168531	899	+	DFO49_RS24325	299	WP_134137451.1

## Sheet: Table S5
Table S5. Identification of bacterial integrative and mobilizable genetic elements identified in complete genomes of Azospirillum and Herbaspirillum spp.
Genome Name	# Hit	Location (nt)	Length (bp)	GC content (%)	oriT	Insertion site	DRs		Type
Azotobacter chroococcum B3	-
Azotobacter chroococcum HR1	-
Azotobacter chroococcum NCIMB8003	-
Azotobacter salinestris KACC13899	Region1	2532814..2936526	403713	67.18		Predicted ORF (2532557..2532982) [+]	attL: 2532814..2532830 (gcagggcgagggcttcg)	attR: 2936510..2936526 (gcagggcgagggcttcg)	Putative ICE with T4SS
	Region2	5087694..5108110	20417	63.33	-	-	-	-	Putative ICE with T4SS
Azotobacter vinelandii DJ	Region1	764726..952553	187828	64.54		ABC transporter, ATP-binding component (764474..765283) [-]	attL: 764726..764741 (ttcctgcatctgctgg)	attR: 952538..952553 (ttcctgcatctgctgg)	Putative ICE with T4SS
	Region2	3617324..3712022	94699	63.92		transposase, helix-turn-helix, Fis-type (3711915..3712940) [-]	attL: 3617324..3617338 (cccccaggcccgccg)	attR: 3712008..3712022 (cccccaggcccgccg)	Putative ICE with T4SS
Azotobacter vinelandii AEIV	Region1	49379..64461	15083	68.06	-	adenylyl-sulfate kinase (49192..49788) [+]	attL: 49379..49395 (acctgcgccacggcctg)	attR: 64445..64461 (acctgcgccacggcctg)	Putative IME
	Region2	1146153..1284312	138160	61.53	-	tRNA (1146122..1146197) [+]	attL: 1146153..1146189 (cttttaaccaattggtcgtaggttcgaatcctacacg)	attR: 1284276..1284312 (cttttaaccaattggtcgtaggttcgaatcctacacg)	Putative ICE with T4SS
	Region3	3902148..3905305	3158	66.12	-	-	-	-	Putative IME without identified DR
Azotobacter vinelandii CA	Region1	764746..952573	187828	64.54		ABC transporter, ATP-binding component (764494..765303) [-]	attL: 764746..764761 (ttcctgcatctgctgg)	attR: 952558..952573 (ttcctgcatctgctgg)	Putative ICE with T4SS
	Region2	3617335..3712033	94699	63.92		transposase, helix-turn-helix, Fis-type (3711926..3712951) [-]	attL: 3617335..3617349 (cccccaggcccgccg)	attR: 3712019..3712033 (cccccaggcccgccg)	Putative ICE with T4SS
Azotobacter vinelandii CA6	Region#1	764738..952565	187828	64.54		ABC transporter, ATP-binding component (764486..765295) [-]	attL: 764738..764753 (ttcctgcatctgctgg)	attR: 952550..952565 (ttcctgcatctgctgg)	Putative ICE with T4SS
	Region#2	3617323..3712021	94699	63.92		transposase, helix-turn-helix, Fis-type (3711914..3712939) [-]	attL: 3617323..3617337 (cccccaggcccgccg)	attR: 3712007..3712021 (cccccaggcccgccg)	Putative ICE with T4SS
Azospirillum argentinense Az39	Region#1	2364286..2447539	83254	66.33	-	carbamoyl phosphate synthase large subunit (2361692..2364943) [+]	attL: 2364286..2364300 (caccggcaccgccat)	attR: 2447525..2447539 (caccggcaccgccat)	Putative IME
Azospirillum argentinense MTCC4035	-
Azospirillum argentinense MTCC4036	Region#1	2713909..2764743	50835	64.94	-	tRNA (2713881..2713954) [+]	attL: 2713909..2713955 (gcttcccaagcttacgacgagggttcgattcccttcacccgctccaa)	attR: 2764697..2764743 (gcttcccaagcttacgacgagggttcgattcccttcacccgctccaa)	Putative ICE with T4SS
Azospirillum baldaniorum Sp245	-
Azospirillum brasilense Sp7	-
Azospirillum baldaniorum 2020WEIHUA_K	-
Azospirillum baldaniorum MTCC4039	-
Azospirillum brasilense MTCC4038	-
Azospirillum brasilense Cd	-
Azospirillum brasilense ATCC29145	-
Azospirillum sp. UWAZO	-
Azospirillum sp. SgZ-5	Region#1	2044565..2290560	245996	68.46	-	GTPase ObgE (2044170..2045462) [+]	attL: 2044565..2044579 (gccgaccaaccgggc)	attR: 2290546..2290560 (gccgaccaaccgggc)	Putative ICE with T4SS
Azospirillum sp. 4B	-
Azospirillum ramasamyi M2T2B2	-
Azospirillum thermophilum CFH70021	-
Azospirillum thiophilum BV-S	-
Herbaspirillum frisingense IAC152	Region#1	938478..1021174	82697	54.93	-	NADAR family protein (939074..939679) [+]	attL: 938478..938525 (ctcataatccgttggtgccgtgttcgactcacgggggggccaccagta)	attR: 1021128..1021174 (ctcataatccgttggtgccgtgttcgactcacggggggccaccagta)	Putative IME
Herbaspirillum frisingense strain IAC152	Region#2	2657449..2979428	321980	64.41	-	7-carboxy-7-deazaguanine synthase (2658018..2658653) [+]	attL: 2657449..2657463 (gccgcctccatcgcc)	attR: 2979414..2979428 (gccgcctccatcgcc)	Putative ICE with T4SS
Herbaspirillum frisingense AU14559	-
Herbaspirillum hiltneri N3	Region#1	3655724..3667715	11992	59.75	-	-	-	-	Putative IME without identified DR
Herbaspirillum hiltneri strain N3	Region#2	4384314..4620781	236468	58.72	-	membrane protein (4384343..4384999) [-]	attL: 4384314..4384328 (ggcttttttattgcc)	attR: 4620767..4620781 (ggcttttttattgcc)	Putative ICE with T4SS
Herbaspirillum huttiense NFYY53159	Region#1	435736..461682	25947	52.64	-	tRNA (461660..461736) [-]	attL: 435736..435758 (tggtcggggtgagaggattcgaa)	attR: 461660..461682 (tggtcggggtgagaggattcgaa)	Putative IME
Herbaspirillum huttiense ZXN111	Region#1	1764369..1802455	38087	57.62	-	tRNA (1764301..1764391) [+]	attL: 1764369..1764391 (ttcgaatccccccctctccgcca)	attR: 1802433..1802455 (ttcgaatccccccctctccgcca)	Putative IME
Herbaspirillum huttiense strain ZXN111	Region#2	2651982..2927810	275829	60.55	-	HutD family protein (2652271..2652930) [+]	attL: 2651982..2651997 (gcgctggccatggaac)	attR: 2927795..2927810 (gcgctggccatggaac)	Putative ICE with T4SS
Herbaspirillum robiniae AA6	-
Herbaspirillum rubrisubalbicans M1	Region#1	2449729..2732731	283003	62.57	-	permease major facilitator superfamily MFS_1 protein (2449333..2450640) [-]	attL: 2449729..2449743 (gaccatggcggcggc)	attR: 2732717..2732731 (gaccatggcggcggc)	Putative ICE with T4SS
Herbaspirillum rubrisubalbicans DSM11543	Region#1	2623..46586	43964	52.27	-	DNA polymerase III subunit beta (2039..3145) [+]	attL: 2623..2637 (catcatcccgcgcaa)	attR: 46572..46586 (catcatcccgcgcaa)	Putative IME
Herbaspirillum rubrisubalbicans Os34	Region#1	7349..58526	51178	55.93	-	SAM-dependent DNA methyltransferase (6195..7733) [+]	attL: 7349..7364 (ctccgtctggttctat)	attR: 58511..58526 (ctccgtctggttctat)	Putative IME
Herbaspirillum seropedicae AU13965	Region#1	3546080..3571144	25065	46.99	-	tRNA (3571128..3571204) [-]	attL: 3546080..3546096 (tggttgcgggggcagga)	attR: 3571128..3571144 (tggttgcgggggcagga)	Putative IME
Herbaspirillum seropedicae Z67	-
Herbaspirillum seropedicae AU14040	Region#1	2367..56749	54383	56.54	-	DNA polymerase III subunit beta (2012..3118) [+]	attL: 2367..2381 (ccgtggcccaggccg)	attR: 56735..56749 (ccgtggcccaggccg)	Putative ICE with T4SS
Herbaspirillum seropedicae strain AU14040	Region#2	886604..930343	43740	51.31	-	hypothetical protein (886778..887893) [+]	attL: 886604..886645 (cggactcataatccgttggtgccgtgttcgactcacgggggg)	attR: 930302..930343 (cggactcataatccgttggtgccgtgttcgactcacgggggg)	Putative IME
	Region#3	1471271..1628041	156771	61.75	-	virulence factor transmembrane protein (1471271..1472824) [-]	attL: 1471271..1471285 (tcagcgccgcgcaat)	attR: 1628027..1628041 (tcagcgccgcgcaat)	Putative ICE with T4SS
Herbaspirillum seropedicae SmR1	-
